# Supplementary material for: eIF4E-independent translation is largely eIF3d-dependent
Source: Nat Commun. 2024 Aug 6;15:6692. doi: 10.1038/s41467-024-51027-z (PMC11303786; doi:10.1038/s41467-024-51027-z)
Supplement: Supplementary file 4 — Supplementary Data 1 [file 41467_2024_51027_MOESM4_ESM.xlsx]

## Sheet: Sheet1
Suppl. Data 1: Sequences of sgRNAs used in this study.
Target Gene	sgRNA sequence
ATXN2L	CCACAATGTCCTCCCGACGA
ATXN2L	CTAGCTCTTACCATCTGTGG
C17orf85	AACTCGGGTGTACTTACAGG
C17orf85	AGCTGGAAATCGTGCCTGTG
CELF1	ACAACATGAAAGTCCTCCCA
CELF1	AATGCACCAAGCACAGACCA
CNN3	TCTTCGCAATTGGATAGAAG
CNN3	TTTGCTTCGAATATGTCATG
CRKL	CGCGGACGAGGAACATACCG
CRKL	GGTCCCCGATCTTAAAACGG
CTTN	CTGTAGGCTTTGAATACCAG
CTTN	GCGGTGGGCTTCGACTACCA
DNAJC10	CGAATTGGAGCTGTTAACTG
DNAJC10	GTGACAGAACTTTGGA
DSP	CTGCCAGCGATAGTCGCCGA
DSP	ACAACAACGAGCGCAGCAAG
eIF3L	ACTTCTTGGCAGTCTTACAG
eIF4E2	CGGTCCAGGGACAACAGCCT
eIF4E3	AGGTCCAGGACGAGTGCAGC
eIF4E3	AAAGGCAGGCTAGTCACAGG
FAM120B	GATTCAGCATCTGAACACAT
FAM120B	GATTCAGGGCCTGTACACGT
G3BP1	TACCACACCATCATTTAGCG
G3BP1	TACCACACCATCATTTAGCG
GTF2I	AACACTCAGAAAAACAGTTG
GTF2I	AGGTCAATACTATCTCCAGG
HNRNPK	CTGTTGGGACATACCGCTCG
HNRNPK	TAAAATCAAAGAACTTCGAG
HSPA1A	CCGCAAGTTCGGCGACCCGG
HSPA1A	CTGCTGCAGGACTTCTTCAA
HSPA8	GAAACATTGGCCCTTTATGG
HSPA8	AAACCAACCTCACCTTCCCA
HSPA9	CTTCAGGATCATCATATCGC
HSPA9	ACAAATGCTCCAATCTGACT
KHSRP	CAAACCTCTCCGCATCATTG
KHSRP	CGTCGGCGAAAGCGTCCTTG
KPNA3	CAGCACTCAATTGGACCACT
KPNA3	CTTCCTTCGGAACGTCACAT
LARP1	AGACACATACCTGCCAATCG
LARP1	TAGTGAATACTACTTCAGCG
LARP1B	CTCGACCTCTAAAGGAACCT
LARP1B	TCAAGTAATCAACGTAAGAG
LARP4	GGTACAAGTTGATGAGAAGC
LARP4	AGTTTGCACACAATAGCAAC
LARP4B	AATATCTGAATCTACCCCCG
LARP4B	CCAGTATGTGCCAATCACAA
LARP6	GCAGGTGAAACATCTTACAC
LARP6	TGGAGGTGAGAACGAGCGTG
LARP7	GAAGAAGCACCAAGAAAACC
LARP7	TGGAAGGCACCAGAATCCGG
LSM14A	TGCTGCCCAACTAAGGAACT
LSM14A	TCAAAGACTTCATCTCGAGG
MEPCE	AGTGAGCCGCACTCTCAACG
MEPCE	CGGAAGCGGCATAGACACCG
NPM1	CAAAGATTATCACTTTAAGG
NPM1	TTGTTCACAGGTCAGTTTAG
PCBP2	AGTTGGCAGTATCATCGGAA
PCBP2	CACGTATCAACATCTCAGAA
R3HCC1	CTTCGTCCACCGGATCCAGG
R3HCC1	TTCTATGGATCAGGTACCGG
RNMT	GTAAAGGAAAGTTCTAGTTG
RNMT	AGAAGGACACAGCTCAACAG
RPA1	ACAACAGAGAAGTTGCCAAG
RPA1	ACATCCGTCCCATTACTACG
RPA2	GCCAGCAAATGGCCTCACTG
RPA2	GGAAGTGATCAATGCACACA
S100A9	CCCAGACACCCTGAACCAGG
S100A9	CTTCACAGAGTATTGGTGGA
SRRT	TGTGGTATGGGTCAGAGCTC
SRRT	AAGCGGAACCGGAAGCACAG
SRSF1	ACCTCCAGACATCCGAACCA
SRSF1	CGCGACGGCTATGATTACGA
TFG	TTACAGATACTGTGGATGGT
TFG	GAAGTTCTATCAGTTCTCGA
TNRC6B	CAAGCGAGCGATGAATCTCG
TNRC6B	CTGTAGTGCTCACTCAAAGG
TRIM28	TGAAACTTCATCTCGCCATG
TRIM28	CCAGCGGGTGAAGTACACCA
VWA8	ATAGCAATAGAGCGTCGAAG
VWA8	TCCAGAGCAGCATTCACAAG
YTHDF1	CGCCGCGTTTCTGTTGCGTG
YTHDF1	AGTTTCAAAGCCGACCTCGT
