# Supplementary material for: eIF4E-independent translation is largely eIF3d-dependent
Source: Nat Commun. 2024 Aug 6;15:6692. doi: 10.1038/s41467-024-51027-z (PMC11303786; doi:10.1038/s41467-024-51027-z)
Supplement: Supplementary file 5 — Supplementary Data 2 [file 41467_2024_51027_MOESM5_ESM.xlsx]

## Sheet: Sheet1
Suppl. Data 2: Antibodies used in this study.
Antigen	Provider and Product Number	Blotting Dilution
4E-BP1	Cell Signaling 9644s	1:1000
4EHP (eIF4E2) (E4D5S)	Cell Signalling #79940	1:1000
ATF-4 (D4B8)	Cell Signaling #11815	1:1000
biotin, HRP-linked	Cell Signaling #7075	1:1000
C-Myc	Cell Signaling #13987	1:1000
col12A-1	santa cruz sc-166020	1:1000
eIF2S1	Cell Signaling #5324	1:1000
eIF2S1 (phospho S51)	abcam ab32157S	1:1000
eIF3B	Santa Cruz 16377 (Discontinued)	1:1000
eIF3D	HPA063330	1:1000
eIF3K	Santa Cruz sc-81262	1:1000
eIF3L	Bethyl laboratories A304-754A	1:2000
eIF4A1	abcam-ab31217	1:1000
eIF4A2	abcam-ab31218	1:1000
eIF4E	MBL RN001P	1:1000
eIF4E	MBL RN001P	1:1000
eIF4E3	Sigma AV41168	1:1000
eIF4G1	MBL RN002P	1:1000
eIF4G2/p97 (D1A10)	Cell Signaling #3468	1:1000
Enolase	Santa Cruz sc-15343	1:1000
FLAG	SIGMA F7425-.2MG	1:1000
GAPDH	Cell Signaling #2118	1:1000
Gemin5	Santa Cruz sc-136200	1:1000
HSP90	Cell signaling 4877	1:1000
METLL3 (D2I6O)	Cell Signaling #96391	1:1000
N6-MEthyladenosine (m6a) (D9D9W)	Cell Signaling #56593	1:1000
NPM1	Invitrogen 32-5200	1:1000
p70 S6 Kinase	Cell Signaling 9202	1:1000
PCBP2	Proteintech 15070-1-AP	1:1000
phospho 4E-BP1 (Ser65)	Cell Signaling #9451	1:1000
phospho 4E-BP1 (Thr70) (D7F6I)	Cell Signaling #13396	1:1000
phospho eIF4E (Ser209)	Cell Signaling #9741	1:1000
phospho p70 S6 kinase (Thr389) (108D2)	Cell Signaling #9234	1:1000
Phospho-4E-BP1 (Thr37/46)	Cell signalling 9459	1:1000
phospho-S6 ribosomal Protein (Ser235/236)	Cell signaling 4858	1:1000
puromycin	MABE343 Sigma	1:1000
RPP25	abcam 126338	1:1000
RPS15	Atlas HPA054510	1:250
S6 ribosomal protein (54D2)	Cell Signaling 2317	1:1000
STAT3	Cell Signaliing #9139	1:1000
Tubulin	T9026 Sigma	1:2500
TXNIP	Cell Signaling #14715	1:1000
Ubiquitin (P4D1)	Santa Cruz sc-8017	1:1000
