# Supplementary material for: eIF4E-independent translation is largely eIF3d-dependent
Source: Nat Commun. 2024 Aug 6;15:6692. doi: 10.1038/s41467-024-51027-z (PMC11303786; doi:10.1038/s41467-024-51027-z)
Supplement: Supplementary file 6 — Supplementary Data 3 [file 41467_2024_51027_MOESM6_ESM.xlsx]

## Sheet: Sheet1
Suppl. Data 3: Sequences of oligos used for cloning in this study.
oligo name	sequence			forward/reverse	description
OMR661	ccggaagcttCGGCTGTCATCACTTAGACC		HindIII	f	to clone 5'UTR of beta globin
OMR662	ccggTTCGAAgtCATggtggGGTGTCTGTTTGAGGTTGC		Bsp119I+AUG+Kozak	r	to clone 5'UTR of beta globin
OMR663	﻿GGTGGCTAGCGGTGTCTGTTTGAGGTTGC		NheI	r	to clone 5'UTR of beta globin into pAT1620 with OMR661
OMR604	﻿ccggaagcttACTCTGCCAGAGCGAGG		HindIII	f	to clone 5' UTR of CDKN2B
OMR605	ccggTTCGAAgtCATggtggCCGCGACGCGTCC		Bsp119I+AUG+Kozak	r	to clone 5' UTR of CDKN2B
OMR609	﻿ccggaagcttGCTGAGTAGAGCGGCG		HindIII	f	to clone 5' UTR of RPP25
OMR610	ccggTTCGAAgtCATggtggGCGCCGTCGTCGC		Bsp119I+AUG+Kozak	r	to clone 5' UTR of RPP25
OMR665	ccggaagcttCCATCCTCTTTCCCGCT		HindIII	f	to clone 5' UTR of BCL2L12
OMR666	ccggTTCGAAgtCATggtggCGGCTTTTGGGTCTGTTA		Bsp119I+AUG+Kozak	r	to clone 5' UTR of BCL2L12
OMR512	ccggaagcttATTCCACGTTCTTAACTGTTCC		HindIII	f	to clone 5' UTR of ID1
OMR618	ccggTTCGAAgtCATggtggGATTCTTGGCGACTGGCT		Bsp119I+AUG+Kozak	r	to clone 5' UTR of ID1
OMR613	﻿ccggaagcttGTGGACGCAGCGGGCTTTGGAAAGGCCCCAAGTTAccaccATGacTTCGAAccgg		HindIII	f	to assemble from oligos 5'UTR of PHLDA1
OMR614	﻿ccggTTCGAAgtCATggtggTAACTTGGGGCCTTTCCAAAGCCCGCTGCGTCCACaagcttccgg		Bsp119I+AUG+Kozak	r	to assemble from oligos 5'UTR of PHLDA1
OMR668	ccggaagcttGTCAGATGCTGGGGAGCC		HindIII	f	to clone 5'UTR MAFK
OMR669	ccggTTCGAAgtCATggtggAACCCGGGCACGGT		Bsp119I+AUG+Kozak	r	to clone 5'UTR MAFK
OMR672	ccggaagctt﻿ATAAAAAGAAAAGACTCCGCACG		HindIII	f	to clone 5' UTR of FOSL1-204
OMR673	ccggTTCGAAgtCATggtggGCCCGGGGCTGG		Bsp119I+AUG+Kozak	r	to clone 5' UTR of FOSL1-204
OMR676	ccggaagcttCTCTCTCGGTTTGTCTGGG		HindIII	f	to clone 5' UTR of POLD4
OMR677	ccggTTCGAAgtCATggtggGGCGGCCACCCAGG		Bsp119I+AUG+Kozak	r	to clone 5' UTR of POLD4
OMR678	ccggaagcttCACTGCCTGCCGCGT		HindIII	f	to clone 5' UTR of CCDC85B
OMR679	ccggTTCGAAgtCATggtggGGCTGGTCAGGCCTCTG		Bsp119I+AUG+Kozak	r	to clone 5' UTR of CCDC85B
OMR615	﻿ccggaagcttCTTCTTCGTCAGCCTCCC		HindIII	f	to clone 5' UTR of CDKN1B
OMR616	ccggTTCGAAgtCATggtggCTTTCTCCCGGGTCTGC		Bsp119I+AUG+Kozak	r	to clone 5' UTR of CDKN1B
OMR627	﻿ccggaagcttGACCCTCACTTGGCCTTACACTCCGCTCGGCTCACC﻿ccaccATGacTTCGAAccgg		HindIII	f	to assemble from oligos 5'UTR of IER3
OMR628	﻿ccggTTCGAAgtCATggtggGGTGAGCCGAGCGGAGTGTAAGGCCAAGTGAGGGTCaagcttccgg		Bsp119I+AUG+Kozak	r	to assemble from oligos 5'UTR of IER3
OMR680	ccggaagcttACTCAGTGGTTTCTTGGTGA		HindIII	f	to clone 5' UTR of ADM
OMR681	ccggTTCGAAgtCATggtggCCCGGCTGCGAAGCG		Bsp119I+AUG+Kozak	r	to clone 5' UTR of ADM
OMR621	﻿ccggaagcttAAGAGGCAAGAGGTAGCAA		HindIII	f	to clone 5' UTR of SLC2A1
OMR622	ccggTTCGAAgtCATggtggGGCAGCGCTGCGC		Bsp119I+AUG+Kozak	r	to clone 5' UTR of SLC2A1
OMR629	﻿ccggaagcttCTCTTTGTGTGGTGCCCAGATA		HindIII	f	to clone 5' UTR of HNRNPA0
OMR630	ccggTTCGAAgtCATggtggCTCCAAGGCCCGGG		Bsp119I+AUG+Kozak	r	to clone 5' UTR of HNRNPA0
OMR631	﻿ccggaagcttGAGTGTGGCTGCAGTGC		HindIII	f	to clone 5' UTR of col4a2
OMR632	ccggTTCGAAgtCATggtggGCTGGCGGTTCGTCCACTC		Bsp119I+AUG+Kozak	r	to clone 5' UTR of col4a2
OMR633	﻿ccggaagcttAGCGAGTCAGAGCCG		HindIII	f	to clone 5' UTR of CEBPB
OMR634	ccggTTCGAAgtCATggtggGAACGCGGGTGCCC		Bsp119I+AUG+Kozak	r	to clone 5' UTR of CEBPB
OMR611	﻿ccggaagcttGGCTGGACGAAAAAGACGG		HindIII	f	to clone 5' UTR of TPRA1
OMR612	ccggTTCGAAgtCATggtggCCCGCCAGCAGCC		Bsp119I+AUG+Kozak	r	to clone 5' UTR of TPRA1
OMR637	﻿ccggaagcttATTCTGGGGTTCGTTTAGAGGTT		HindIII	f	to clone 5' UTR of PPP1R10
OMR638	ccggTTCGAAgtCATggtggGATGGTGGTTTTATCCAATTTTTTTGC		Bsp119I+AUG+Kozak	r	to clone 5' UTR of PPP1R10
OMR818	﻿﻿GGGGAATTCacgttactggccgaa		EcoRI	f	to clone ECMV IRES into bicistronic reporter
OMR819	GTGATATCtattatcatcgtgtttttcaaaggaaa		EcoRV	r	to clone ECMV IRES into bicistronic reporter
OMR820	﻿ggctgcagacgttactggccgaa		Pst1	f	to subclone ECMV IRES under T7 promoter
OMR821	ccggTTCGAAgtCATggtgGtattatcatcgtgtttttcaaaggaaa		Bsp119I+AUG+Kozak	r	to subclone ECMV IRES under T7 promoter
OMR806	﻿gggctgcagCCATCCTCTTTCCCGCT		Pst1	f	to subclone 5' UTR of BCL2L12 under T7 promoter
OMR792	﻿gggctgcagCCGCGACGCGTCC		Pst1	f	to subcone 5' UTR CDKN2B into plasmid pMR291 via PstI Bst119i
OMR770	﻿gggctgcagGCTGAGTAGAGCGGCG		Pst1	f	to subclone 5' UTR of RPP25 under T7 promoter
OMR771	﻿gggctgcagCGGCTGTCATCACTTAGACC		Pst1	f	to subclone 5' UTR of HBB under T7 promoter
OMR746	ccgggaattcCGGCTGTCATCACTTAGACC		EcoRI	f	to subclone 5' UTR of HBB into bicistronic reporter
OMR747	ccgggatatcGGTGTCTGTTTGAGGTTGC		EcoRV	r	to subclone 5' UTR of HBB into bicistronic reporter
OMR749	ccgggaattcCCGCGACGCGTCC		EcoRI	f	to subclone 5' UTR of CDKN2B into bicistronic reporter
OMR750	ccgggatatcTCCGCAGCCCCCAGAC		EcoRV	r	to subclone 5' UTR of CDKN2B into bicistronic reporter
OMR728	ccgggaattcGCTGAGTAGAGCGGCG		EcoRI	f	to subclone 5' UTR of RPP25 into bicistronic reporter
OMR729	ccgggatatcGCGCCGTCGTCGC		EcoRV	r	to subclone 5' UTR of RPP25 into bicistronic reporter
OMR740	ccgggaattcCCATCCTCTTTCCCGCT		EcoRI	f	to subclone 5' UTR of BCL2L12 into bicistronic reporter
OMR741	ccgggatatcCGGCTTTTGGGTCTGTTA		EcoRV	r	to subclone 5' UTR of BCL2L12 into bicistronic reporter
OMR742	ccgggaattcCTCTCTCGGTTTGTCTGGG		EcoRI	f	to subclone 5' UTR of POLD4 into bicistronic reporter
OMR743	ccgggatatcGGCGGCCACCCAGG		EcoRV	r	to subclone 5' UTR of POLD4 into bicistronic reporter
OMR724	ccgggaattcCTTCTTCGTCAGCCTCCC		EcoRI	f	to subclone 5' UTR of CDKN1B into bicistronic reporter
OMR725	ccgggatatcCTTTCTCCCGGGTCTGC		EcoRV	r	to subclone 5' UTR of CDKN1B into bicistronic reporter
OMR744	ccgggaattcACTCAGTGGTTTCTTGGTGA		EcoRI	f	to subclone 5' UTR of ADM into bicistronic reporter
OMR745	ccgggatatcCCCGGCTGCGAAGCG		EcoRV	r	to subclone 5' UTR of ADM into bicistronic reporter
OMR730	ccgggaattcAAGAGGCAAGAGGTAGCAA		EcoRI	f	to subclone 5' UTR of SLC2A1 into bicistronic reporter
OMR731	ccgggatatcGGCAGCGCTGCGC		EcoRV	r	to subclone 5' UTR of SLC2A1 into bicistronic reporter
OMR732	ccgggaattcCTCTTTGTGTGGTGCCCAGATA		EcoRI	f	to subclone 5' UTR of HNRNPA0 into bicistronic reporter
OMR733	ccgggatatcCTCCAAGGCCCGGG		EcoRV	r	to subclone 5' UTR of HNRNPA0 into bicistronic reporter
OMR734	ccgggaattcGAGTGTGGCTGCAGTGC		EcoRI	f	to subclone 5' UTR of col4a2 into bicistronic reporter
OMR735	ccgggatatcGCTGGCGGTTCGTCCACTC		EcoRV	r	to subclone 5' UTR of col4a2 into bicistronic reporter
OMR736	ccgggaattcAGCGAGTCAGAGCCG		EcoRI	f	to subclone 5' UTR of CEBPB into bicistronic reporter
OMR737	ccgggatatcGAACGCGGGTGCCC		EcoRV	r	to subclone 5' UTR of CEBPB into bicistronic reporter
OMR726	ccgggaattcGGCTGGACGAAAAAGACGG		EcoRI	f	to subclone 5' UTR of TPRA1 into bicistronic reporter
OMR727	ccgggatatcCCCGCCAGCAGCC		EcoRV	r	to subclone 5' UTR of TPRA1 into bicistronic reporter
OMR738	ccgggaattcATTCTGGGGTTCGTTTAGAGGTT		EcoRI	f	to subclone 5' UTR of PPP1R10 into bicistronic reporter
OMR739	ccgggatatcGATGGTGGTTTTATCCAATTTTTTTGC		EcoRV	r	to subclone 5' UTR of PPP1R10 into bicistronic reporter
OMR772	TTCGGTCCACTCCCtgcagGCTGAGTAGAGCGG		inverted PCR		to introduce stem loop into T7-RPP25 construct
OMR773	GTCCACTccctatagtgagtcgtattaAGATCT		inverted PCR		to introduce stem loop into T7-RPP25 construct
OMR774	TTCGGTCCACTCCctgcagCGGCTGTCATCAC		inverted PCR		to introduce stem loop into t7-HBB construct
OMR775	CGGTCCACTCCCGCTGAGTAGAGCGGCG		inverted PCR		to introduce stem loop into RPP25 construct
OMR776	AAGTCCACTCCCAAGCTTCTAGTGATCTGACGGTTC		inverted PCR		to introduce stem loop into RPP25 construct
OMR777	CGGTCCACTCCCCGGCTGTCATCACTTAGACC		inverted PCR		to introduce stem loop into HBB construct
OMR778	﻿AAGTCCACTCCCAAGCTTCTAGTGATCTGACGGTT		inverted PCR		to introduce stem loop into HBB contruct
OMR781	tttttgtccggaCCTGGCTCCTGCCCT		inverted PCR		to introduce landing site into HBB 5' UTR
OMR782	AAGCCACCGGtGCTGGGCATAAAAGTCAGG		inverted PCR		to introduce landing site into HBB 5'UTR
OMR783	﻿GGtccggaTGGCCCTTGCAAGGC		Kpn2I		to subclone functional element of RPP25 into HBB 5' UTR
OMR784	﻿GCaCCGGTGCCTCAGCCCCGG		BshT1		to subclone functional element of RPP25 into HBB 5' UTR
OMR1971	﻿﻿﻿﻿GTGGACTTCGGTCCACTCCCACTCTGCCAGAGCGAGG		BoxI		to subclone 5' UTR of CDKN2B into stem-loop vector
OMR1973	﻿﻿﻿GTGGACTTCGGTCCACTCCCCTCTCTCGGTTTGTCTGGG		BoxI		to subclone 5' UTR of POLD4 into stem-loop vector
OMR1978	﻿﻿GTGGACTTCGGTCCACTCCCAGCGAGTCAGAGCCG		BoxI		to subclone 5' UTR of CEBPB into stem-loop vector
OMR2008	﻿GTGGACTTCGGTCCACTCCCCTTCTTCGTCAGCCTCCC		BoxI		to subclone 5' UTR of CDKN1B into stem-loop vector
OMR2009	﻿GTGGACTTCGGTCCACTCCCCCATCCTCTTTCCCGCT		BoxI		to subclone 5' UTR of BCL2L12 into stem-loop vector
OMR2010	﻿GTGGACTTCGGTCCACTCCCCTTCTTCGTCAGCCTCCC		BoxI		to subclone 5' UTR of SLC2A1 into stem-loop vector
OMR2011	﻿GTGGACTTCGGTCCACTCCCACTCAGTGGTTTCTTGGTGA		BoxI		to subclone 5' UTR of ADM into stem-loop vector
OMR2012	﻿GTGGACTTCGGTCCACTCCCCTCTTTGTGTGGTGCCCAGATA		BoxI		to subclone 5' UTR of HNRNPA0 into stem-loop vector
OMR2013	﻿GTGGACTTCGGTCCACTCCCGAGTGTGGCTGCAGTGC		BoxI		to subclone 5' UTR of COL4A2 into stem-loop vector
OMR2014	﻿GTGGACTTCGGTCCACTCCCGGCTGGACGAAAAAGACGG		BoxI		to subclone 5' UTR of TRPA1 into stem-loop vector
OMR2015	﻿GTGGACTTCGGTCCACTCCCATTCTGGGGTTCGTTTAGAGGTT		BoxI		to subclone 5' UTR of PPP1R10 into stem-loop vector
OMR754	CTCGAGAGAAGTGGGGC		inverted PCR	f	to shorten 5' UTR of RPP25 5' to 3' direction
OMR755	﻿GATCGCGCCGTCCC		inverted PCR	f	to shorten 5' UTR of RPP25 5' to 3' direction
OMR756	CCCGCCGGCGTCT		inverted PCR	f	to shorten 5' UTR of RPP25 5' to 3' direction
OMR757	TCCGGCGCCCTTAC		inverted PCR	f	to shorten 5' UTR of RPP25 5' to 3' direction
OMR758	﻿TGGCCCTTGCAAGGC		inverted PCR	f	to shorten 5' UTR of RPP25 5' to 3' direction
OMR759	CGGCGGCCATGCA		inverted PCR	f	to shorten 5' UTR of RPP25 5' to 3' direction
OMR760	﻿GGCTGAGGCCGCC		inverted PCR	f	to shorten 5' UTR of RPP25 5' to 3' direction
OMR761	AAAGCCGGCGGTCC		inverted PCR	f	to shorten 5' UTR of RPP25 5' to 3' direction
OMR762	GCCGGCTTTGCCATG		inverted PCR	r	to shorten 5' UTR of RPP25 3' to 5' direction
OMR763	GCCTCAGCCCCGG		inverted PCR	r	to shorten 5' UTR of RPP25 3' to 5' direction
OMR764	TGGCCGCCGGTC		inverted PCR	r	to shorten 5' UTR of RPP25 3' to 5' direction
OMR765	﻿CAAGGGCCAGCAGGG		inverted PCR	r	to shorten 5' UTR of RPP25 3' to 5' direction
OMR766	GGCGCCGGAGCAG		inverted PCR	r	to shorten 5' UTR of RPP25 3' to 5' direction
OMR767	GCCGGCGGGCG		inverted PCR	r	to shorten 5' UTR of RPP25 3' to 5' direction
OMR768	GGCGCGATCTCGGC		inverted PCR	r	to shorten 5' UTR of RPP25 3' to 5' direction
OMR769	TCTCTCGAGCGGGCG		inverted PCR	r	to shorten 5' UTR of RPP25 3' to 5' direction
OMR1885	PHOS-AAGCTTCTAGTGATCTGACGG		inverted PCR	r	to shorten the 5' UTR of CDKN1B universal reverse
OMR1886	﻿GGGCTCGTCTTTTCGGGG		inverted PCR	f	to shorten 5' UTR of CDKN1B 5' to 3' direction
OMR1887	﻿TCACGGCTCTGCGACTCC		inverted PCR	f	to shorten 5' UTR of CDKN1B 5' to 3' direction
OMR1888	CGCGGGACCCGCG		inverted PCR	f	to shorten 5' UTR of CDKN1B 5' to 3' direction
OMR1889	﻿CCTCTCCGCTTGCCTGG		inverted PCR	f	to shorten 5' UTR of CDKN1B 5' to 3' direction
OMR1890	﻿CCATTTGATCAGCGGAGACTC		inverted PCR	f	to shorten 5' UTR of CDKN1B 5' to 3' direction
OMR1891	﻿CCTGCGCGCTCCTAGAG		inverted PCR	f	to shorten 5' UTR of CDKN1B 5' to 3' direction
OMR1892	﻿GGCTCCGAGGGCAGTCG		inverted PCR	f	to shorten 5' UTR of CDKN1B 5' to 3' direction
OMR1893	﻿GGGCGCTTTGTTTTGTTCG		inverted PCR	f	to shorten 5' UTR of CDKN1B 5' to 3' direction
OMR1894	PHOS-﻿CCACCATGACTTCGAAAGTTTATGATCC		inverted PCR	f	to shorten the 5' UTR of CDKN1B universal forward
OMR1895	﻿AACCGAACAAAACAAAGCGC		inverted PCR	r	to shorten 5' UTR of CDKN1B 3' to 5' direction
OMR1896	﻿CCAGCGACTGCCCTCG		inverted PCR	r	to shorten 5' UTR of CDKN1B 3' to 5' direction
OMR1897	﻿CCGAGCTCTAGGAGCGC		inverted PCR	r	to shorten 5' UTR of CDKN1B 3' to 5' direction
OMR1898	﻿CGAGTCTCCGCTGATCAAATGG		inverted PCR	r	to shorten 5' UTR of CDKN1B 3' to 5' direction
OMR1899	﻿GGGGACCAGGCAAGC		inverted PCR	r	to shorten 5' UTR of CDKN1B 3' to 5' direction
OMR1900	﻿GTGCAAGCCCGCGG		inverted PCR	r	to shorten 5' UTR of CDKN1B 3' to 5' direction
OMR1901	﻿CGTCGGAGTCGCAGAG		inverted PCR	r	to shorten 5' UTR of CDKN1B 3' to 5' direction
OMR1902	﻿AACACCCCGAAAAGAC		inverted PCR	r	to shorten 5' UTR of CDKN1B 3' to 5' direction
OMR2005	﻿GGTCCGGATCGCGGGACCCG		Kpn2I	f	to subclone functional element of CDKN1B into pMR298
OMR2006	﻿GCACCGGTCGAGTCTCCGCTGATCAA		BshT1	r	to subclone functional element of CDKN1B into pMR298
OMR1903	﻿AAACTTAAGATGGCAAAGTTCATGACACC		bspt1		to clone eIF3D
OMR1904	﻿CGAGCGGCCGCTTAAGTTTCTTCCTCTTCTTCTTCCT		notI		to clone eIF3D
OMR1910	CAGGCCATCCTGGCCACG				to mutate D249Q on eIF3D
OMR1911	AGTGGCAAACACATTCCC				to mutate D249Q onm EIF3D
OMR1912	ATAGCATCCTGGGATATTGTCGTCC				to mutate V262I/ Y263A on EIF3D
OMR1913	TGAGCGGGTACAGCTC				to mutate V262I/ Y263A on EIF3D
OMR1921	﻿AGGCACCCAGCAGTTTAAACCGAACGAATTCGCCAGCCAGATCAACCTG				to make siRNA resistant variant of eIF3D
OMR1922	﻿CTGGCTGGCGAATTCGTTCGGTTTAAACTGCTGGGTGCCTAGGAT				to make siRNA resistant variant of eIF3D
OMR852	GCTGGCTAGCGATGTCC		NheI		to remove FEMDI (TOS) motif from 4E-BP1
OMR853	﻿﻿CTCGGATCCTTACTGTGACTCTTCACCACCTGC		BamH1		to remove FEMDI (TOS) motif from 4E-BP1
OMR836	﻿AGACCACCTCCCCTGCGAGCTAAGCTGGACAGCCAATGACGGGTAAGAGAGTGACATTTTTCACTAACCTAAGACAGGAGGGCCGTCAGAGCTACTGCCTAATCCAAAGACGGGTAAAAG				to assemble CTE element from oligos
OMR837	﻿CTTTTACCCGTCTTTGGATTAGGCAGTAGCTCTGACGGCCCTCCTGTCTTAGGTTAGTGAAAAATGTCACTCTCTTACCCGTCATTGGCTGTCCAGCTTAGCTCGCAGGGGAGGTGGTCT				to assemble CTE element from oligos
OMR838	﻿GACATTTTTCACTAACCTAAGACAGGAGGGCCGTCAGAGCTACTGCCTAATCCAAAGACGGGTAAAAGTGAATAAAATGATTCACTCCAACCTAAGACAGGCGCAGCTTCCGAGGGATTG				to assemble CTE element from oligos
OMR839	﻿CAATCCCTCGGAAGCTGCGCCTGTCTTAGGTTGGAGTGAATCATTTTATTCACTTTTACCCGTCTTTGGATTAGGCAGTAGCTCTGACGGCCCTCCTGTCTTAGGTTAGTGAAAAATGTC				to assemble CTE element from oligos
OMR840	﻿TAATTCTAGAAGACCACCTCCCCTG		XbaI	f	to clone CTE into final vector
OMR841	﻿AACGGGCCCCAATCCCTCGGAAGCTG		ApaI	r	to clone CTE into final vector
OMR809	﻿CGACAATTGcGAGGGCCTATTTCCCATGATT		MunI	f	to subclone U6 promoter
OMR810	﻿CAGAATTcGTCCTTTCCACAAGATATATAAAGCC		EcoRI	r	to subclone U6 promoter
OMR822	GATAACAGCATTTTCTGCATGTTTTTC		inverted PCR	r	to make TTTT less Rluc with OMR 822
OMR823	TTCTTACATGGTAACGCGGCC		inverted PCR	f	to make TTTT less Rluc
OMR824	GATGATCTTCTTTGGTAAATTAAGAAGTTC		inverted PCR	r	to make TTTT less Rluc with OMR 825
OMR825	TTCGTCGGCCATGATTGGG		inverted PCR	f	to make TTTT less Rluc
OMR826	ATGAAGACCTTTTACTTTGACAAAT		inverted PCR	r	to make TTTT less Rluc with OMR 827
OMR827	TTCTCGCAAGAAGATGCACCT		inverted PCR	f	to make TTTT less Rluc
OMR834	TTTTTTTTTTTGGTGTCATTCTATTCTGGGGGG		inverted PCR	f	to introduce TTTT termination signal in uncapped reporter
OMR835	TACTCAGACAATGCGATGCAATTTC		inverted PCR	r	to introduce TTTT termination signal in uncapped reporter
OMR2396	CCGGAaaaaaaaaaaGCCCAGACTCGGACGGGCTTTGCCACCCTCTCCGCTTGCCTGGTCCCCTCTCCTCTCCGCCCTCCCGCTCGCCAGTCCATTTGATCAGCGGAGACTCGA				to introduse stretch of 10A into CDKN1B functional element
OMR2397	CCGGTCGAGTCTCCGCTGATCAAATGGACTGGCGAGCGGGAGGGCGGAGAGGAGAGGGGACCAGGCAAGCGGAGAGGGTGGCAAAGCCCGTCCGAGTCTGGGCttttttttttT				to introduse stretch of 10A into CDKN1B functional element
OMR2398	CCGGAGCTTGCACCCaaaaaaaaaaGGACGGGCTTTGCCACCCTCTCCGCTTGCCTGGTCCCCTCTCCTCTCCGCCCTCCCGCTCGCCAGTCCATTTGATCAGCGGAGACTCGA				to introduse stretch of 10A into CDKN1B functional element
OMR2399	CCGGTCGAGTCTCCGCTGATCAAATGGACTGGCGAGCGGGAGGGCGGAGAGGAGAGGGGACCAGGCAAGCGGAGAGGGTGGCAAAGCCCGTCCttttttttttGGGTGCAAGCt				to introduse stretch of 10A into CDKN1B functional element
OMR2400	CCGGAGCTTGCACCCGCCCAGACTCaaaaaaaaaaTGCCACCCTCTCCGCTTGCCTGGTCCCCTCTCCTCTCCGCCCTCCCGCTCGCCAGTCCATTTGATCAGCGGAGACTCGA				to introduse stretch of 10A into CDKN1B functional element
OMR2401	CCGGTCGAGTCTCCGCTGATCAAATGGACTGGCGAGCGGGAGGGCGGAGAGGAGAGGGGACCAGGCAAGCGGAGAGGGTGGCAttttttttttGAGTCTGGGCGGGTGCAAGCT				to introduse stretch of 10A into CDKN1B functional element
OMR2402	CCGGAGCTTGCACCCGCCCAGACTCGGACGGGCTTaaaaaaaaaaTCCGCTTGCCTGGTCCCCTCTCCTCTCCGCCCTCCCGCTCGCCAGTCCATTTGATCAGCGGAGACTCGA				to introduse stretch of 10A into CDKN1B functional element
OMR2403	CCGGTCGAGTCTCCGCTGATCAAATGGACTGGCGAGCGGGAGGGCGGAGAGGAGAGGGGACCAGGCAAGCGGAttttttttttAAGCCCGTCCGAGTCTGGGCGGGTGCAAGCt				to introduse stretch of 10A into CDKN1B functional element
OMR2404	CCGGAGCTTGCACCCGCCCAGACTCGGACGGGCTTTGCCACCCTCaaaaaaaaaaTGGTCCCCTCTCCTCTCCGCCCTCCCGCTCGCCAGTCCATTTGATCAGCGGAGACTCGA				to introduse stretch of 10A into CDKN1B functional element
OMR2405	CCGGTCGAGTCTCCGCTGATCAAATGGACTGGCGAGCGGGAGGGCGGAGAGGAGAGGGGACCAttttttttttGAGGGTGGCAAAGCCCGTCCGAGTCTGGGCGGGTGCAAGCt				to introduse stretch of 10A into CDKN1B functional element
OMR2406	CCGGAGCTTGCACCCGCCCAGACTCGGACGGGCTTTGCCACCCTCTCCGCTTGCCTGGTCCCCTCaaaaaaaaaaCCTCCCGCTCGCCAGTCCATTTGATCAGCGGAGACTCGA				to introduse stretch of 10A into CDKN1B functional element
OMR2407	CCGGTCGAGTCTCCGCTGATCAAATGGACTGGCGAGCGGGAGGttttttttttGAGGGGACCAGGCAAGCGGAGAGGGTGGCAAAGCCCGTCCGAGTCTGGGCGGGTGCAAGCt				to introduse stretch of 10A into CDKN1B functional element
OMR2408	CCGGAGCTTGCACCCGCCCAGACTCGGACGGGCTTTGCCACCCTCTCCGCTTGCCTGGTCCCCTCTCCTCTCCGCaaaaaaaaaaGCCAGTCCATTTGATCAGCGGAGACTCGA				to introduse stretch of 10A into CDKN1B functional element
OMR2409	CCGGTCGAGTCTCCGCTGATCAAATGGACTGGCttttttttttGCGGAGAGGAGAGGGGACCAGGCAAGCGGAGAGGGTGGCAAAGCCCGTCCGAGTCTGGGCGGGTGCAAGCt				to introduse stretch of 10A into CDKN1B functional element
OMR2410	CCGGAGCTTGCACCCGCCCAGACTCGGACGGGCTTTGCCACCCTCTCCGCTTGCCTGGTCCCCTCTCCTCTCCGCCCTCCCGCTCaaaaaaaaaaTTGATCAGCGGAGACTCGA				to introduse stretch of 10A into CDKN1B functional element
OMR2411	CCGGTCGAGTCTCCGCTGATCAAttttttttttGAGCGGGAGGGCGGAGAGGAGAGGGGACCAGGCAAGCGGAGAGGGTGGCAAAGCCCGTCCGAGTCTGGGCGGGTGCAAGCt				to introduse stretch of 10A into CDKN1B functional element
OMR2412	CCGGAGCTTGCACCCGCCCAGACTCGGACGGGCTTTGCCACCCTCTCCGCTTGCCTGGTCCCCTCTCCTCTCCGCCCTCCCGCTCGCCAGTCCATaaaaaaaaaaGAGACTCGA				to introduse stretch of 10A into CDKN1B functional element
OMR2413	CCGGTCGAGTCTCttttttttttATGGACTGGCGAGCGGGAGGGCGGAGAGGAGAGGGGACCAGGCAAGCGGAGAGGGTGGCAAAGCCCGTCCGAGTCTGGGCGGGTGCAAGCt				to introduse stretch of 10A into CDKN1B functional element
OMR2414	CCGGAGCTTGCACCCGCCCAGACTCGGACGGGCTTTGCCACCCTCTCCGCTTGCCTGGTCCCCTCTCCTCTCCGCCCTCCCGCTCGCCAGTCCATTTGATCAGCGaaaaaaaaA				to introduse stretch of 10A into CDKN1B functional element
OMR2415	CCGGTttttttttCGCTGATCAAATGGACTGGCGAGCGGGAGGGCGGAGAGGAGAGGGGACCAGGCAAGCGGAGAGGGTGGCAAAGCCCGTCCGAGTCTGGGCGGGTGCAAGCt				to introduse stretch of 10A into CDKN1B functional element
OMR2416	CCGGAGCTTGCACCCGCCCAGACTCGGACGGGCTTTGCCACCCTCTCCGCTTGCCaaaaaaaaaaTCCTCTCCGCCCTCCCGCTCGCCAGTCCATTTGATCAGCGGAGACTCGA				to introduse stretch of 10A into CDKN1B functional element
OMR2417	CCGGTCGAGTCTCCGCTGATCAAATGGACTGGCGAGCGGGAGGGCGGAGAGGAttttttttttGGCAAGCGGAGAGGGTGGCAAAGCCCGTCCGAGTCTGGGCGGGTGCAAGCT				to introduse stretch of 10A into CDKN1B functional element
OMR2430	CCGGAGCTTGCACCCGCCCAGACTCGGACGGGCTTTGCCACCCTCTCCGCTTGCCacGTCCCCTCTCCTCTCCGCCCTCCCGCTCGCCAGTCCATTTGATCAGCGGAGACTCGA				to mutate pairs of 2 nucleotides within 6th 10A o CDKN1B functional element
OMR2431	CCGGTCGAGTCTCCGCTGATCAAATGGACTGGCGAGCGGGAGGGCGGAGAGGAGAGGGGACgtGGCAAGCGGAGAGGGTGGCAAAGCCCGTCCGAGTCTGGGCGGGTGCAAGCT				to mutate pairs of 2 nucleotides within 6th 10A o CDKN1B functional element
OMR2432	CCGGAGCTTGCACCCGCCCAGACTCGGACGGGCTTTGCCACCCTCTCCGCTTGCCTGcaCCCCTCTCCTCTCCGCCCTCCCGCTCGCCAGTCCATTTGATCAGCGGAGACTCGA				to mutate pairs of 2 nucleotides within 6th 10A o CDKN1B functional element
OMR2433	CCGGTCGAGTCTCCGCTGATCAAATGGACTGGCGAGCGGGAGGGCGGAGAGGAGAGGGGtgCAGGCAAGCGGAGAGGGTGGCAAAGCCCGTCCGAGTCTGGGCGGGTGCAAGCT				to mutate pairs of 2 nucleotides within 6th 10A o CDKN1B functional element
OMR2434	CCGGAGCTTGCACCCGCCCAGACTCGGACGGGCTTTGCCACCCTCTCCGCTTGCCTGGTggCCTCTCCTCTCCGCCCTCCCGCTCGCCAGTCCATTTGATCAGCGGAGACTCGA				to mutate pairs of 2 nucleotides within 6th 10A o CDKN1B functional element
OMR2435	CCGGTCGAGTCTCCGCTGATCAAATGGACTGGCGAGCGGGAGGGCGGAGAGGAGAGGccACCAGGCAAGCGGAGAGGGTGGCAAAGCCCGTCCGAGTCTGGGCGGGTGCAAGCT				to mutate pairs of 2 nucleotides within 6th 10A o CDKN1B functional element
OMR2436	CCGGAGCTTGCACCCGCCCAGACTCGGACGGGCTTTGCCACCCTCTCCGCTTGCCTGGTCCggTCTCCTCTCCGCCCTCCCGCTCGCCAGTCCATTTGATCAGCGGAGACTCGA				to mutate pairs of 2 nucleotides within 6th 10A o CDKN1B functional element
OMR2437	CCGGTCGAGTCTCCGCTGATCAAATGGACTGGCGAGCGGGAGGGCGGAGAGGAGAccGGACCAGGCAAGCGGAGAGGGTGGCAAAGCCCGTCCGAGTCTGGGCGGGTGCAAGCT				to mutate pairs of 2 nucleotides within 6th 10A o CDKN1B functional element
OMR2438	CCGGAGCTTGCACCCGCCCAGACTCGGACGGGCTTTGCCACCCTCTCCGCTTGCCTGGTCCCCagTCCTCTCCGCCCTCCCGCTCGCCAGTCCATTTGATCAGCGGAGACTCGA				to mutate pairs of 2 nucleotides within 6th 10A o CDKN1B functional element
OMR2439	CCGGTCGAGTCTCCGCTGATCAAATGGACTGGCGAGCGGGAGGGCGGAGAGGActGGGGACCAGGCAAGCGGAGAGGGTGGCAAAGCCCGTCCGAGTCTGGGCGGGTGCAAGCT				to mutate pairs of 2 nucleotides within 6th 10A o CDKN1B functional element
OMR2424	AGCTTCGGCTGTCATCACTTAGACCTCACCCTGTGGAGCCACACCCTAGGGTTGGCCAATCTACTCCCAGGAGCAGGGAGGGCAGGAGCCAGG				to locate CDKN1B further form the cap
OMR2425	AGCTACCTGGCTCCTGCCCTCCCTGCTCCTGGGAGTAGATTGGCCAACCCTAGGGTGTGGCTCCACAGGGTGAGGTCTAAGTGATGACAGCCGa				to locate CDKN1B further form the cap
OMR2380	AGCTtAGACCTCACCCTGTGGAGCCACACCCTAGGGTTGGCCAATCTACTCCCAGGAGCAGGGAGGGCAGGAGCCAGGT				to move closer to 5' UTR the CDKN1B functional element via oligo clonin
OMR2381	CCGGaCCTGGCTCCTGCCCTCCCTGCTCCTGGGAGTAGATTGGCCAACCCTAGGGTGTGGCTCCACAGGGTGAGGTCTa				to move closer to 5' UTR the CDKN1B functional element via oligo clonin
OMR2382	AGCTtGAGCCACACCCTAGGGTTGGCCAATCTACTCCCAGGAGCAGGGAGGGCAGGAGCCAGGT				to move closer to 5' UTR the CDKN1B functional element via oligo clonin
OMR2383	CCGGaCCTGGCTCCTGCCCTCCCTGCTCCTGGGAGTAGATTGGCCAACCCTAGGGTGTGGCTCa				to move closer to 5' UTR the CDKN1B functional element via oligo clonin
OMR2384	AGCTtGTTGGCCAATCTACTCCCAGGAGCAGGGAGGGCAGGAGCCAGGT				to move closer to 5' UTR the CDKN1B functional element via oligo clonin
OMR2385	CCGGaCCTGGCTCCTGCCCTCCCTGCTCCTGGGAGTAGATTGGCCAACa				to move closer to 5' UTR the CDKN1B functional element via oligo clonin
OMR2386	CCCAGGAGCAGGGAGGGCAGGAGCCAGGT				to move closer to 5' UTR the CDKN1B functional element via oligo clonin
OMR2387	CCGGaCCTGGCTCCTGCCCTCCCTGCTCCTGGGa				to move closer to 5' UTR the CDKN1B functional element via oligo clonin
OMR2388	AGCTtGGCAGGAGCCAGGT				to move closer to 5' UTR the CDKN1B functional element via oligo clonin
OMR2389	CCGGaCCTGGCTCCTGCCa				to move closer to 5' UTR the CDKN1B functional element via oligo clonin
OMR2426	AGCTTCACTTAGACCTCACCCTGTGGAGCCACACCCTAGGGTTGGCCAATCTACTCCCAGGAGCAGGGAGGGCAGGAGCCAGGT				to move closer to 5' UTR the CDKN1B functional element via oligo clonin
OMR2427	CCGGACCTGGCTCCTGCCCTCCCTGCTCCTGGGAGTAGATTGGCCAACCCTAGGGTGTGGCTCCACAGGGTGAGGTCTAAGTGa				to move closer to 5' UTR the CDKN1B functional element via oligo clonin
OMR2428	AGCTTTCACCCTGTGGAGCCACACCCTAGGGTTGGCCAATCTACTCCCAGGAGCAGGGAGGGCAGGAGCCAGGT				to move closer to 5' UTR the CDKN1B functional element via oligo clonin
OMR2429	CCGGACCTGGCTCCTGCCCTCCCTGCTCCTGGGAGTAGATTGGCCAACCCTAGGGTGTGGCTCCACAGGGTGAa				to move closer to 5' UTR the CDKN1B functional element via oligo clonin
OMR2464	CCGGTGCTGGGCATAAAAGTCAGGGCAGAGCCATCTATTGCTTACATTTGCTTCTGACACAACTGTGTTCACTAGCAACCACCATGACTT				to move close to AUG the CDKN1B functional element via oligo clonin
OMR2465	CGAAGTCATGGTGGTTGCTAGTGAACACAGTTGTGTCAGAAGCAAATGTAAGCAATAGATGGCTCTGCCCTGACTTTTATGCCCAGCa				to move close to AUG the CDKN1B functional element via oligo clonin
OMR2466	CCGGTGCTGGGCATAAAAGTCAGGGCAGAGCCATCTATTGCTTACATTTGCTTCTGACACAACCCACCATGACTT				to move close to AUG the CDKN1B functional element via oligo clonin
OMR2467	CGAAGTCATGGTGGGTTGTGTCAGAAGCAAATGTAAGCAATAGATGGCTCTGCCCTGACTTTTATGCCCAGCa				to move close to AUG the CDKN1B functional element via oligo clonin
OMR2468	CCGGTGCTGGGCATAAAAGTCAGGGCAGAGCCATCTATTGCTTACATTCCACCATGACTT				to move close to AUG the CDKN1B functional element via oligo clonin
OMR2469	CGAAGTCATGGTGGAATGTAAGCAATAGATGGCTCTGCCCTGACTTTTATGCCCAGCa				to move close to AUG the CDKN1B functional element via oligo clonin
OMR2470	CCGGTGCTGGGCATAAAAGTCAGGGCAGAGCCACCACCATGACTT				to move close to AUG the CDKN1B functional element via oligo clonin
OMR2471	CGAAGTCATGGTGGTGGCTCTGCCCTGACTTTTATGCCCAGCa				to move close to AUG the CDKN1B functional element via oligo clonin
OMR2472	CCGGTGCTGGGCATAAAACCACCATGACTT				to move close to AUG the CDKN1B functional element via oligo clonin
OMR2473	CGAAGTCATGGTGGTTTTATGCCCAGCa				to move close to AUG the CDKN1B functional element via oligo clonin
OMR2474	CCGGTCCACCATGACTT				to move close to AUG the CDKN1B functional element via oligo clonin
OMR2475	CGAAGTCATGGTGGa				to move close to AUG the CDKN1B functional element via oligo clonin
OMR2492	CCGGTGCTGGGCATAAAAGTCAGGGCAGAGCCATCTATTGCTTACATTTGCTTCTGACACAACTGTGTTCACTAGCAACCTCAAACAGACACC				to move CDKN1B functional element further from AUG
OMR2493	CCGGGGTGTCTGTTTGAGGTTGCTAGTGAACACAGTTGTGTCAGAAGCAAATGTAAGCAATAGATGGCTCTGCCCTGACTTTTATGCCCAGCA				to move CDKN1B functional element further from AUG
