# Supplementary material for: eIF4E-independent translation is largely eIF3d-dependent
Source: Nat Commun. 2024 Aug 6;15:6692. doi: 10.1038/s41467-024-51027-z (PMC11303786; doi:10.1038/s41467-024-51027-z)
Supplement: Supplementary file 7 — Supplementary Data 4 [file 41467_2024_51027_MOESM7_ESM.xlsx]

## Sheet: Sheet1
Suppl. Data 4: ENSEMBL transcript IDs for 5'UTRs used for luciferase reporters.
5' UTR	TRANSCRIPT ID
CDKN2B	(ENST00000380142.5)
RPP25	(ENST00000322177.6)
BCL2L12	(ENST00000441864.6)
ID1	(ENST00000376112.4)
PHLDA1	(ENST00000619060.1)
MAFK	(ENST00000343242.9)
FOSL1	(ENST00000532401.1)
POLD4	(ENST00000312419.8)
CCDC85B	(ENST00000312579.4)
CDKN1B	(ENST00000228872.9 )
IER3	(ENST00000450236.2)
ADM	(ENST00000278175.10)
SLC2A1	(ENST00000426263.9)
HNRNPA0	(ENST00000314940.7)
col4a2	(ENST00000360467.7 )
CEBPB	(ENST00000303004.5)
PPP1R10	(ENST00000376511.7)
TPRA1	(ENST00000296210.11)
HBB	(ENST00000647020.1)
