# Supplementary material for: eIF4E-independent translation is largely eIF3d-dependent
Source: Nat Commun. 2024 Aug 6;15:6692. doi: 10.1038/s41467-024-51027-z (PMC11303786; doi:10.1038/s41467-024-51027-z)
Supplement: Supplementary file 8 — Supplementary Data 5 [file 41467_2024_51027_MOESM8_ESM.xlsx]

## Sheet: Sheet1
Suppl. Data 5: Sequences of oligos used for Q-RT-PCR in this study.
Oligo name	sequence	forward/reverse	description
OMR985	ACTGGGACGACATGGAGAAAA	f	Q-RT-PCR ACTB
OMR986	GATAGCACAGCCTGGATAGCAA	r	Q-RT-PCR ATCB
OFG050	TCCAGTAGCCATCAGGATCTTGAA	r	qRT-PCR Glo1
OFG049	ACCCTCGAGGATTCGGTCATATTG	f	qRT-PCR Glo1
OMR066	CGGACCCAGGATTCTTTT	f	Q-RT-PCR Rluc
OMR067	TTGCGAAAAATGAAGACCT	r	Q-RT-PCR Rluc
OMR068	CCGCCCTACGACAAGAAA	f	Q-RT-PCR RPL13A
OMR069	CAGGGTGGCTGTCACTGC	r	Q-RT-PCR RPL13A
OMR1014	TGGGCAAAGCATTGTGGGTAA	f	qRT-PCR WARS
OMR1015	ATACTTGGAACCCTCGGAGTC	r	qRT-PCR WARS
OMR1016	ACCAGAGCCCAGGAAAGACAG	f	qRT-PCR TIA1
OMR1017	ACTCATCTTCCATAAAGCGAC	r	qRT-PCR TIA1
OMR198	TCCACGCTCAAAGAGGACGTC	f	qRT-PCR on DYNC1H1
OMR199	GCATCAATCACGGGAGTACGT	r	qRT-PCR on DYNC1H1
OMR496	CCTTTGACGCTGGGGCT	f	qRT-PCR GAPDH
OMR497	GGTGGTCCAGGGGTCTT	r	qRT-PCR GAPDH
OMR639	GAGAGGATGTGCAAGCGACGA	f	qRT-PCR CDKN2B
OMR640	GTGTGTGTGTGTGTGTGTGTGAA	r	qRT-PCR CDKN2B
OMR643	CGTGCGATAATTGCTGCTTA	f	qRT-PCR RPP25
OMR644	TCAGGTGCTCTTCGTGAATG	r	qRT-PCR RPP25
OMR649	CCCGAGCCAGCCAACTCAAGA	f	qRT-PCR TXNIP
OMR650	AGGTGCCATTAAATCAGGGGT	r	qRT-PCR TXNIP
OMR902	GACAGATCCCTCCCTGGTGCC	f	qRT-PCR eIF4E3
OMR903	CTCAAAGGCAGGCTAGTCACA	r	qRT-PCR eIF4E3
