# Supplementary material for: eIF4E-independent translation is largely eIF3d-dependent
Source: Nat Commun. 2024 Aug 6;15:6692. doi: 10.1038/s41467-024-51027-z (PMC11303786; doi:10.1038/s41467-024-51027-z)
Supplement: Supplementary file 9 — Supplementary Data 6 [file 41467_2024_51027_MOESM9_ESM.xlsx]

## Sheet: Sheet1
Suppl. Data 6: siRNAs used in this study
Target Gene	siRNA # In Tetraplex	siRNA Tetraplex	siRNA Sequence
ON TARGET PLUS eIF4E	1	J0003884-07	GACGAUGGCUAAUUACAUU
	2	J0003884-08	CAUAUCCAGUUGUCUAGUA
	3	J0003884-09	GUGAUAAGAUAGCAAUAUG
	4	J0003884-10	GAGACGAAGUGACCUCGAU
ON TARGET PLUS eIF3D	1	J-017556-05	GUUCAAGCCUAAUGAGUUU
	2	J-017556-06	CAAGAUAAGAGGUACACAA
	3	J-017556-07	AGACAAAGAUCGUCGGAAC
	4	J-017556-08	CGAAUGAGAUUUGCCCAGA
ON TARGET PLUS METTL3	1	J-005170-17	GCACUUGGAUCUACGGAAU
	2	J-005170-18	CAAAUCAACUGCAACGCAU
	3	J-005170-19	GCUCAACAUACCCGUACUA
	4	J-005170-20	CUGCACUUCAGACGAAUUA
human	EIF4G1	D-019474-01-0002
human	EIF4G1	D-019474-02-0002
human	EIF4G1	D-019474-03-0002
human	EIF4G1	D-019474-04-0002
human	EIF4A1	D-020178-01
human	EIF4A1	D-020178-02
human	EIF4A1	D-020178-03
human	EIF4A1	D-020178-04
human	EIF4A2	L-013758-01
