# Supplementary material for: eIF4E-independent translation is largely eIF3d-dependent
Source: Nat Commun. 2024 Aug 6;15:6692. doi: 10.1038/s41467-024-51027-z (PMC11303786; doi:10.1038/s41467-024-51027-z)
Supplement: Supplementary file 10 — Supplementary Data 7 [file 41467_2024_51027_MOESM10_ESM.xlsx]

## Sheet: Sheet1
Suppl. Data 7: Effect of knocking out cap-binding proteins on inducibility of the RPP25 reporter upon 4E-BP1-4A expression.
	RPP25/HBB +4E-BP1-4A vs -4E-BP1-4A
sgRNA	MEAN	STDEV
CONTROL	1.6504	0.110248
TRIM28	2.13261	0.106012
YTHDF1	1.8999	0.0107655
LARP6	1.86996	0.187819
MEPCE	1.81486	0.0444723
CELF1	1.80611	0.0111581
RPA1	1.77166	0.13219
G3BP1	1.76675	0.0451522
LARP4B	1.72146	0.0612334
KHSRP	1.7211	0.0560738
TNRC6B	1.71013	0.0591106
KPNA3	1.69619	0.063904
CRKL	1.69192	0.0669334
SRRT	1.68091	0.00872852
DSP	1.66506	0.11622
GTF2I	1.6588	0.0723901
LARP4	1.59682	0.0518369
R3HCC1	1.59676	0.157716
HNRNPK	1.5756	0.00215232
TFG	1.57179	0.103259
S100A9	1.56184	0.0569885
CTTN	1.56166	0.0499454
VWA8	1.55772	0.291448
HSPA8	1.55495	0.137231
LSM14A	1.55164	0.0831668
HSPA1A	1.54898	0.127783
C17ORF85	1.53085	0.114002
LARP1B	1.50778	0.0932559
HSPA9	1.48158	0.0426404
SRSF1	1.46368	0.0891553
ATXN2L	1.46236	0.1239
CNN3	1.44717	0.0724537
PCBP2	1.43363	0.0105526
DNAJC10	1.39807	0.0873719
LARP7	1.3923	0.050481
RNMT	1.32673	0.107634
RPA2	1.30953	0.0371239
FAM120B	1.28293	0.0434022
NPM1	1.26802	0.125575
LARP1	1.25705	0.0713501
