# Supplementary material for: eIF4E-independent translation is largely eIF3d-dependent
Source: Nat Commun. 2024 Aug 6;15:6692. doi: 10.1038/s41467-024-51027-z (PMC11303786; doi:10.1038/s41467-024-51027-z)
Supplement: Supplementary file 11 — Supplementary Data 8 [file 41467_2024_51027_MOESM11_ESM.xlsx]

## Sheet: Sheet1
Suppl. Data 8: List of transcripts excuded from the riboseq analysis due to PCR artefacts, detectable as a large accumulation of identical amplicons.
Transcript_id	PCR_ARTEFACT?
ENST00000004982	yes
ENST00000007735	yes
ENST00000056217	yes
ENST00000159647	yes
ENST00000193391	yes
ENST00000194155	yes
ENST00000207157	yes
ENST00000211287	yes
ENST00000216223	yes
ENST00000216540	yes
ENST00000217407	yes
ENST00000221399	yes
ENST00000221538	yes
ENST00000225512	yes
ENST00000226218	yes
ENST00000226413	yes
ENST00000229030	yes
ENST00000229264	yes
ENST00000229277	yes
ENST00000230036	yes
ENST00000230732	yes
ENST00000231130	yes
ENST00000233535	yes
ENST00000233826	yes
ENST00000233948	yes
ENST00000234798	yes
ENST00000235349	yes
ENST00000238256	yes
ENST00000242315	yes
ENST00000242592	yes
ENST00000242819	yes
ENST00000243673	yes
ENST00000244221	yes
ENST00000244573	yes
ENST00000245457	yes
ENST00000245618	yes
ENST00000246006	yes
ENST00000246794	yes
ENST00000248899	yes
ENST00000248948	yes
ENST00000251170	yes
ENST00000251269	yes
ENST00000251363	yes
ENST00000251582	yes
ENST00000252034	yes
ENST00000252250	yes
ENST00000252826	yes
ENST00000253055	yes
ENST00000253122	yes
ENST00000253697	yes
ENST00000253807	yes
ENST00000254691	yes
ENST00000255448	yes
ENST00000255608	yes
ENST00000256389	yes
ENST00000257515	yes
ENST00000257600	yes
ENST00000257831	yes
ENST00000257860	yes
ENST00000257951	yes
ENST00000258168	yes
ENST00000259351	yes
ENST00000260385	yes
ENST00000260723	yes
ENST00000261883	yes
ENST00000261978	yes
ENST00000262041	yes
ENST00000262135	yes
ENST00000262302	yes
ENST00000262340	yes
ENST00000262622	yes
ENST00000262839	yes
ENST00000262953	yes
ENST00000263066	yes
ENST00000263112	yes
ENST00000263946	yes
ENST00000264157	yes
ENST00000264723	yes
ENST00000264972	yes
ENST00000265382	yes
ENST00000266041	yes
ENST00000266304	yes
ENST00000267119	yes
ENST00000267803	yes
ENST00000268130	yes
ENST00000268164	yes
ENST00000269162	yes
ENST00000269197	yes
ENST00000269217	yes
ENST00000270590	yes
ENST00000270642	yes
ENST00000271643	yes
ENST00000272425	yes
ENST00000274181	yes
ENST00000274545	yes
ENST00000274979	yes
ENST00000275015	yes
ENST00000275246	yes
ENST00000276014	yes
ENST00000276594	yes
ENST00000278853	yes
ENST00000280706	yes
ENST00000281441	yes
ENST00000282020	yes
ENST00000282507	yes
ENST00000282753	yes
ENST00000282957	yes
ENST00000284240	yes
ENST00000284523	yes
ENST00000284694	yes
ENST00000285871	yes
ENST00000285900	yes
ENST00000286063	yes
ENST00000286627	yes
ENST00000286628	yes
ENST00000288177	yes
ENST00000288616	yes
ENST00000289416	yes
ENST00000289902	yes
ENST00000290378	yes
ENST00000290399	yes
ENST00000290552	yes
ENST00000290705	yes
ENST00000291726	yes
ENST00000293549	yes
ENST00000293745	yes
ENST00000293845	yes
ENST00000293851	yes
ENST00000294638	yes
ENST00000294794	yes
ENST00000295133	yes
ENST00000295238	yes
ENST00000295461	yes
ENST00000295542	yes
ENST00000295886	yes
ENST00000296733	yes
ENST00000296742	yes
ENST00000297012	yes
ENST00000297375	yes
ENST00000297770	yes
ENST00000297814	yes
ENST00000297873	yes
ENST00000298283	yes
ENST00000298642	yes
ENST00000299022	yes
ENST00000299135	yes
ENST00000299367	yes
ENST00000299440	yes
ENST00000299663	yes
ENST00000299727	yes
ENST00000299847	yes
ENST00000300399	yes
ENST00000300619	yes
ENST00000301295	yes
ENST00000302014	yes
ENST00000302541	yes
ENST00000302609	yes
ENST00000303025	yes
ENST00000303375	yes
ENST00000303635	yes
ENST00000304460	yes
ENST00000304883	yes
ENST00000305124	yes
ENST00000305141	yes
ENST00000305344	yes
ENST00000305352	yes
ENST00000305958	yes
ENST00000306024	yes
ENST00000306658	yes
ENST00000306901	yes
ENST00000306904	yes
ENST00000307751	yes
ENST00000307959	yes
ENST00000308009	yes
ENST00000308059	yes
ENST00000308342	yes
ENST00000308508	yes
ENST00000308660	yes
ENST00000309481	yes
ENST00000310085	yes
ENST00000311042	yes
ENST00000311044	yes
ENST00000311104	yes
ENST00000313654	yes
ENST00000315033	yes
ENST00000316412	yes
ENST00000317593	yes
ENST00000317605	yes
ENST00000318833	yes
ENST00000318974	yes
ENST00000320005	yes
ENST00000320201	yes
ENST00000321385	yes
ENST00000321691	yes
ENST00000322128	yes
ENST00000322153	yes
ENST00000322224	yes
ENST00000322329	yes
ENST00000322340	yes
ENST00000322374	yes
ENST00000322611	yes
ENST00000323169	yes
ENST00000323346	yes
ENST00000323675	yes
ENST00000323776	yes
ENST00000324001	yes
ENST00000324166	yes
ENST00000324382	yes
ENST00000325180	yes
ENST00000325203	yes
ENST00000326152	yes
ENST00000326855	yes
ENST00000327245	yes
ENST00000327365	yes
ENST00000328668	yes
ENST00000328980	yes
ENST00000330276	yes
ENST00000331256	yes
ENST00000331410	yes
ENST00000331849	yes
ENST00000332351	yes
ENST00000332374	yes
ENST00000332411	yes
ENST00000332438	yes
ENST00000332839	yes
ENST00000333254	yes
ENST00000333538	yes
ENST00000334049	yes
ENST00000334204	yes
ENST00000334746	yes
ENST00000334994	yes
ENST00000335044	yes
ENST00000335094	yes
ENST00000335263	yes
ENST00000335524	yes
ENST00000335565	yes
ENST00000336119	yes
ENST00000336655	yes
ENST00000336803	yes
ENST00000336825	yes
ENST00000337414	yes
ENST00000337428	yes
ENST00000337685	yes
ENST00000338128	yes
ENST00000338312	yes
ENST00000338376	yes
ENST00000339123	yes
ENST00000339953	yes
ENST00000340001	yes
ENST00000340258	yes
ENST00000340592	yes
ENST00000340992	yes
ENST00000341048	yes
ENST00000341420	yes
ENST00000341584	yes
ENST00000341747	yes
ENST00000342560	yes
ENST00000342702	yes
ENST00000343505	yes
ENST00000343544	yes
ENST00000343811	yes
ENST00000343916	yes
ENST00000344575	yes
ENST00000345348	yes
ENST00000345517	yes
ENST00000345851	yes
ENST00000345941	yes
ENST00000345988	yes
ENST00000346208	yes
ENST00000346243	yes
ENST00000346872	yes
ENST00000347619	yes
ENST00000348069	yes
ENST00000348333	yes
ENST00000348603	yes
ENST00000348628	yes
ENST00000349953	yes
ENST00000350532	yes
ENST00000351153	yes
ENST00000351680	yes
ENST00000351959	yes
ENST00000352645	yes
ENST00000352909	yes
ENST00000353796	yes
ENST00000354310	yes
ENST00000354422	yes
ENST00000354560	yes
ENST00000355289	yes
ENST00000355329	yes
ENST00000355591	yes
ENST00000355814	yes
ENST00000356261	yes
ENST00000356300	yes
ENST00000356613	yes
ENST00000356757	yes
ENST00000356790	yes
ENST00000356876	yes
ENST00000356878	yes
ENST00000356921	yes
ENST00000356998	yes
ENST00000357175	yes
ENST00000357258	yes
ENST00000357505	yes
ENST00000357685	yes
ENST00000357816	yes
ENST00000357887	yes
ENST00000358077	yes
ENST00000358540	yes
ENST00000358658	yes
ENST00000358768	yes
ENST00000358777	yes
ENST00000358842	yes
ENST00000358897	yes
ENST00000359151	yes
ENST00000359162	yes
ENST00000359265	yes
ENST00000359518	yes
ENST00000359548	yes
ENST00000359570	yes
ENST00000360012	yes
ENST00000360032	yes
ENST00000360171	yes
ENST00000360213	yes
ENST00000360279	yes
ENST00000360534	yes
ENST00000360631	yes
ENST00000360658	yes
ENST00000360716	yes
ENST00000360947	yes
ENST00000361053	yes
ENST00000361056	yes
ENST00000361112	yes
ENST00000361255	yes
ENST00000361530	yes
ENST00000361686	yes
ENST00000366497	yes
ENST00000366696	yes
ENST00000366940	yes
ENST00000367026	yes
ENST00000367400	yes
ENST00000367658	yes
ENST00000367661	yes
ENST00000367662	yes
ENST00000367821	yes
ENST00000367940	yes
ENST00000368559	yes
ENST00000368799	yes
ENST00000368824	yes
ENST00000368825	yes
ENST00000368827	yes
ENST00000368923	yes
ENST00000368924	yes
ENST00000368972	yes
ENST00000369039	yes
ENST00000369041	yes
ENST00000369206	yes
ENST00000369221	yes
ENST00000369927	yes
ENST00000370001	yes
ENST00000370591	yes
ENST00000370597	yes
ENST00000370657	yes
ENST00000370759	yes
ENST00000370764	yes
ENST00000370766	yes
ENST00000370855	yes
ENST00000370859	yes
ENST00000370862	yes
ENST00000370899	yes
ENST00000371125	yes
ENST00000371175	yes
ENST00000371196	yes
ENST00000371360	yes
ENST00000371491	yes
ENST00000371494	yes
ENST00000371550	yes
ENST00000371553	yes
ENST00000371559	yes
ENST00000371560	yes
ENST00000371561	yes
ENST00000371741	yes
ENST00000371809	yes
ENST00000371839	yes
ENST00000372192	yes
ENST00000372330	yes
ENST00000372338	yes
ENST00000372443	yes
ENST00000372499	yes
ENST00000373187	yes
ENST00000373198	yes
ENST00000373207	yes
ENST00000373208	yes
ENST00000373655	yes
ENST00000373795	yes
ENST00000373873	yes
ENST00000374253	yes
ENST00000374408	yes
ENST00000374412	yes
ENST00000374584	yes
ENST00000375040	yes
ENST00000375043	yes
ENST00000375471	yes
ENST00000375510	yes
ENST00000375851	yes
ENST00000376131	yes
ENST00000376199	yes
ENST00000376207	yes
ENST00000376752	yes
ENST00000376848	yes
ENST00000377291	yes
ENST00000377342	yes
ENST00000377395	yes
ENST00000377459	yes
ENST00000377944	yes
ENST00000378434	yes
ENST00000378539	yes
ENST00000378702	yes
ENST00000378707	yes
ENST00000378723	yes
ENST00000378789	yes
ENST00000379328	yes
ENST00000379376	yes
ENST00000379400	yes
ENST00000379499	yes
ENST00000379811	yes
ENST00000379919	yes
ENST00000379987	yes
ENST00000380433	yes
ENST00000380470	yes
ENST00000380473	yes
ENST00000380718	yes
ENST00000380736	yes
ENST00000381093	yes
ENST00000381095	yes
ENST00000381154	yes
ENST00000381375	yes
ENST00000381396	yes
ENST00000381423	yes
ENST00000382330	yes
ENST00000382405	yes
ENST00000382499	yes
ENST00000382722	yes
ENST00000383163	yes
ENST00000383168	yes
ENST00000383264	yes
ENST00000383359	yes
ENST00000383362	yes
ENST00000383627	yes
ENST00000383738	yes
ENST00000388747	yes
ENST00000389048	yes
ENST00000389176	yes
ENST00000389297	yes
ENST00000389398	yes
ENST00000389420	yes
ENST00000389832	yes
ENST00000390649	yes
ENST00000391806	yes
ENST00000391827	yes
ENST00000392197	yes
ENST00000392522	yes
ENST00000392550	yes
ENST00000392989	yes
ENST00000393087	yes
ENST00000393276	yes
ENST00000393315	yes
ENST00000393319	yes
ENST00000393701	yes
ENST00000393780	yes
ENST00000393785	yes
ENST00000394175	yes
ENST00000394337	yes
ENST00000394636	yes
ENST00000394751	yes
ENST00000394754	yes
ENST00000394789	yes
ENST00000394803	yes
ENST00000395052	yes
ENST00000395102	yes
ENST00000396212	yes
ENST00000396213	yes
ENST00000396217	yes
ENST00000396268	yes
ENST00000396403	yes
ENST00000396594	yes
ENST00000396857	yes
ENST00000396912	yes
ENST00000397016	yes
ENST00000397118	yes
ENST00000397408	yes
ENST00000397789	yes
ENST00000397827	yes
ENST00000398016	yes
ENST00000398309	yes
ENST00000398376	yes
ENST00000399151	yes
ENST00000399396	yes
ENST00000399448	yes
ENST00000399516	yes
ENST00000400040	yes
ENST00000400412	yes
ENST00000400440	yes
ENST00000402092	yes
ENST00000402114	yes
ENST00000402191	yes
ENST00000402441	yes
ENST00000403660	yes
ENST00000403714	yes
ENST00000403751	yes
ENST00000404286	yes
ENST00000404537	yes
ENST00000404801	yes
ENST00000404857	yes
ENST00000406432	yes
ENST00000406610	yes
ENST00000407073	yes
ENST00000407936	yes
ENST00000408953	yes
ENST00000408954	yes
ENST00000409083	yes
ENST00000409700	yes
ENST00000409779	yes
ENST00000409871	yes
ENST00000409968	yes
ENST00000411593	yes
ENST00000412055	yes
ENST00000412723	yes
ENST00000412910	yes
ENST00000413025	yes
ENST00000413834	yes
ENST00000413982	yes
ENST00000414387	yes
ENST00000414705	yes
ENST00000415757	yes
ENST00000416097	yes
ENST00000416863	yes
ENST00000416983	yes
ENST00000418519	yes
ENST00000418540	yes
ENST00000419098	yes
ENST00000419504	yes
ENST00000419765	yes
ENST00000419792	yes
ENST00000420434	yes
ENST00000420619	yes
ENST00000421093	yes
ENST00000421643	yes
ENST00000422067	yes
ENST00000422516	yes
ENST00000422581	yes
ENST00000422674	yes
ENST00000422725	yes
ENST00000422869	yes
ENST00000423479	yes
ENST00000423507	yes
ENST00000423777	yes
ENST00000424479	yes
ENST00000424957	yes
ENST00000424963	yes
ENST00000424985	yes
ENST00000425202	yes
ENST00000425453	yes
ENST00000425621	yes
ENST00000427025	yes
ENST00000427316	yes
ENST00000427978	yes
ENST00000428296	yes
ENST00000429804	yes
ENST00000430092	yes
ENST00000430365	yes
ENST00000430393	yes
ENST00000430487	yes
ENST00000431162	yes
ENST00000431212	yes
ENST00000432094	yes
ENST00000432462	yes
ENST00000433342	yes
ENST00000433487	yes
ENST00000433949	yes
ENST00000434130	yes
ENST00000434302	yes
ENST00000434632	yes
ENST00000434752	yes
ENST00000435360	yes
ENST00000435500	yes
ENST00000435614	yes
ENST00000436087	yes
ENST00000436657	yes
ENST00000437397	yes
ENST00000437843	yes
ENST00000438022	yes
ENST00000438547	yes
ENST00000438661	yes
ENST00000438847	yes
ENST00000439140	yes
ENST00000439274	yes
ENST00000439576	yes
ENST00000440121	yes
ENST00000440126	yes
ENST00000440615	yes
ENST00000441618	yes
ENST00000442789	yes
ENST00000443333	yes
ENST00000444334	yes
ENST00000444565	yes
ENST00000444589	yes
ENST00000444716	yes
ENST00000444837	yes
ENST00000445009	yes
ENST00000445964	yes
ENST00000447098	yes
ENST00000447283	yes
ENST00000448076	yes
ENST00000448404	yes
ENST00000448611	yes
ENST00000448616	yes
ENST00000448921	yes
ENST00000449682	yes
ENST00000449912	yes
ENST00000450598	yes
ENST00000450993	yes
ENST00000451119	yes
ENST00000451521	yes
ENST00000452305	yes
ENST00000452863	yes
ENST00000453542	yes
ENST00000454250	yes
ENST00000454571	yes
ENST00000456013	yes
ENST00000456986	yes
ENST00000457094	yes
ENST00000457269	yes
ENST00000457717	yes
ENST00000458431	yes
ENST00000463781	yes
ENST00000470794	yes
ENST00000471418	yes
ENST00000472284	yes
ENST00000473265	yes
ENST00000474231	yes
ENST00000474524	yes
ENST00000474710	yes
ENST00000474931	yes
ENST00000477616	yes
ENST00000480796	yes
ENST00000481632	yes
ENST00000487763	yes
ENST00000488328	yes
ENST00000488741	yes
ENST00000492807	yes
ENST00000497910	yes
ENST00000498502	yes
ENST00000498907	yes
ENST00000503241	yes
ENST00000503640	yes
ENST00000503977	yes
ENST00000504548	yes
ENST00000505984	yes
ENST00000506666	yes
ENST00000507116	yes
ENST00000509682	yes
ENST00000510118	yes
ENST00000510992	yes
ENST00000511045	yes
ENST00000512653	yes
ENST00000512704	yes
ENST00000513300	yes
ENST00000514019	yes
ENST00000514622	yes
ENST00000515384	yes
ENST00000518156	yes
ENST00000521288	yes
ENST00000521374	yes
ENST00000521891	yes
ENST00000523047	yes
ENST00000523213	yes
ENST00000523374	yes
ENST00000525074	yes
ENST00000525144	yes
ENST00000525539	yes
ENST00000525704	yes
ENST00000526088	yes
ENST00000527361	yes
ENST00000527403	yes
ENST00000528163	yes
ENST00000528626	yes
ENST00000528697	yes
ENST00000529097	yes
ENST00000530675	yes
ENST00000530763	yes
ENST00000531191	yes
ENST00000532593	yes
ENST00000533478	yes
ENST00000534348	yes
ENST00000535121	yes
ENST00000535338	yes
ENST00000535699	yes
ENST00000536188	yes
ENST00000536344	yes
ENST00000537561	yes
ENST00000537672	yes
ENST00000537702	yes
ENST00000537981	yes
ENST00000538346	yes
ENST00000539167	yes
ENST00000539208	yes
ENST00000539469	yes
ENST00000539522	yes
ENST00000540876	yes
ENST00000541509	yes
ENST00000541714	yes
ENST00000541806	yes
ENST00000541932	yes
ENST00000542590	yes
ENST00000542824	yes
ENST00000543356	yes
ENST00000543601	yes
ENST00000544822	yes
ENST00000545128	yes
ENST00000546354	yes
ENST00000550620	yes
ENST00000551035	yes
ENST00000552285	yes
ENST00000552692	yes
ENST00000552754	yes
ENST00000553414	yes
ENST00000553558	yes
ENST00000553764	yes
ENST00000553782	yes
ENST00000554565	yes
ENST00000555004	yes
ENST00000555633	yes
ENST00000555978	yes
ENST00000556728	yes
ENST00000557021	yes
ENST00000559014	yes
ENST00000559830	yes
ENST00000560294	yes
ENST00000560572	yes
ENST00000560585	yes
ENST00000560780	yes
ENST00000561266	yes
ENST00000561626	yes
ENST00000561648	yes
ENST00000562520	yes
ENST00000563392	yes
ENST00000565987	yes
ENST00000568461	yes
ENST00000569347	yes
ENST00000572942	yes
ENST00000574226	yes
ENST00000576236	yes
ENST00000576916	yes
ENST00000577856	yes
ENST00000578328	yes
ENST00000578963	yes
ENST00000580256	yes
ENST00000581977	yes
ENST00000583046	yes
ENST00000584272	yes
ENST00000587184	yes
ENST00000587250	yes
ENST00000588735	yes
ENST00000589378	yes
ENST00000590536	yes
ENST00000592537	yes
ENST00000593916	yes
ENST00000593993	yes
ENST00000595125	yes
ENST00000599847	yes
ENST00000600767	yes
ENST00000602195	yes
ENST00000603926	yes
ENST00000604021	yes
ENST00000604629	yes
ENST00000609507	yes
ENST00000609943	yes
ENST00000610772	yes
ENST00000610825	yes
ENST00000610862	yes
ENST00000611255	yes
ENST00000611444	yes
ENST00000611668	yes
ENST00000611796	yes
ENST00000611977	yes
ENST00000611979	yes
ENST00000612078	yes
ENST00000612337	yes
ENST00000613687	yes
ENST00000613725	yes
ENST00000614060	yes
ENST00000614428	yes
ENST00000614773	yes
ENST00000615381	yes
ENST00000615631	yes
ENST00000616317	yes
ENST00000616743	yes
ENST00000617943	yes
ENST00000617981	yes
ENST00000618327	yes
ENST00000618539	yes
ENST00000618729	yes
ENST00000618915	yes
ENST00000619466	yes
ENST00000619750	yes
ENST00000619961	yes
ENST00000620264	yes
ENST00000620378	yes
ENST00000620445	yes
ENST00000620633	yes
ENST00000621355	yes
ENST00000621384	yes
ENST00000621565	yes
ENST00000621826	yes
ENST00000621875	yes
ENST00000621966	yes
ENST00000622142	yes
ENST00000622514	yes
ENST00000622518	yes
ENST00000622645	yes
ENST00000625213	yes
ENST00000625504	yes
ENST00000627384	yes
ENST00000627779	yes
ENST00000628155	yes
ENST00000628353	yes
ENST00000628938	yes
ENST00000629761	yes
ENST00000629816	yes
ENST00000630854	yes
ENST00000632009	yes
ENST00000632444	yes
ENST00000632680	yes
ENST00000632872	yes
ENST00000634171	yes
ENST00000634494	yes
ENST00000634634	yes
ENST00000634713	yes
ENST00000634891	yes
ENST00000635199	yes
ENST00000635782	yes
ENST00000637733	yes
ENST00000638207	yes
ENST00000639149	yes
ENST00000640026	yes
ENST00000640564	yes
ENST00000642385	yes
ENST00000642845	yes
ENST00000644869	yes
ENST00000644921	yes
ENST00000644961	yes
ENST00000645537	yes
ENST00000647211	yes
ENST00000647424	yes
ENST00000648429	yes
ENST00000007699	yes
ENST00000075503	yes
ENST00000160298	yes
ENST00000160382	yes
ENST00000176195	yes
ENST00000181839	yes
ENST00000205557	yes
ENST00000216075	yes
ENST00000216487	yes
ENST00000219334	yes
ENST00000220772	yes
ENST00000221403	yes
ENST00000221700	yes
ENST00000222250	yes
ENST00000224337	yes
ENST00000225275	yes
ENST00000225648	yes
ENST00000226091	yes
ENST00000226730	yes
ENST00000228027	yes
ENST00000228811	yes
ENST00000228865	yes
ENST00000229243	yes
ENST00000230882	yes
ENST00000231656	yes
ENST00000235347	yes
ENST00000236938	yes
ENST00000237653	yes
ENST00000240499	yes
ENST00000242261	yes
ENST00000243108	yes
ENST00000243349	yes
ENST00000244745	yes
ENST00000245817	yes
ENST00000247207	yes
ENST00000248248	yes
ENST00000248420	yes
ENST00000249373	yes
ENST00000249504	yes
ENST00000250003	yes
ENST00000250448	yes
ENST00000252997	yes
ENST00000253188	yes
ENST00000253193	yes
ENST00000253496	yes
ENST00000253796	yes
ENST00000254043	yes
ENST00000254325	yes
ENST00000255427	yes
ENST00000256722	yes
ENST00000257336	yes
ENST00000257549	yes
ENST00000257974	yes
ENST00000259241	yes
ENST00000261178	yes
ENST00000261448	yes
ENST00000261523	yes
ENST00000261740	yes
ENST00000261918	yes
ENST00000261980	yes
ENST00000262158	yes
ENST00000262207	yes
ENST00000262717	yes
ENST00000262895	yes
ENST00000262966	yes
ENST00000263054	yes
ENST00000263266	yes
ENST00000263339	yes
ENST00000263433	yes
ENST00000263932	yes
ENST00000264554	yes
ENST00000264784	yes
ENST00000264990	yes
ENST00000265403	yes
ENST00000266383	yes
ENST00000266503	yes
ENST00000266509	yes
ENST00000266880	yes
ENST00000267406	yes
ENST00000268281	yes
ENST00000268489	yes
ENST00000268603	yes
ENST00000268661	yes
ENST00000268679	yes
ENST00000269192	yes
ENST00000269289	yes
ENST00000269703	yes
ENST00000270112	yes
ENST00000270238	yes
ENST00000270458	yes
ENST00000272421	yes
ENST00000273156	yes
ENST00000273286	yes
ENST00000276833	yes
ENST00000277551	yes
ENST00000278187	yes
ENST00000278243	yes
ENST00000279227	yes
ENST00000280155	yes
ENST00000280245	yes
ENST00000281156	yes
ENST00000281382	yes
ENST00000281924	yes
ENST00000283206	yes
ENST00000286494	yes
ENST00000286918	yes
ENST00000287538	yes
ENST00000287590	yes
ENST00000290374	yes
ENST00000290390	yes
ENST00000290472	yes
ENST00000292513	yes
ENST00000293261	yes
ENST00000293303	yes
ENST00000293414	yes
ENST00000293441	yes
ENST00000293443	yes
ENST00000293662	yes
ENST00000293897	yes
ENST00000293937	yes
ENST00000293973	yes
ENST00000294339	yes
ENST00000295113	yes
ENST00000295206	yes
ENST00000295488	yes
ENST00000295887	yes
ENST00000296130	yes
ENST00000296218	yes
ENST00000296387	yes
ENST00000296498	yes
ENST00000297283	yes
ENST00000297323	yes
ENST00000297459	yes
ENST00000297537	yes
ENST00000298229	yes
ENST00000298351	yes
ENST00000298454	yes
ENST00000298542	yes
ENST00000298622	yes
ENST00000298845	yes
ENST00000298912	yes
ENST00000298925	yes
ENST00000298943	yes
ENST00000299155	yes
ENST00000299163	yes
ENST00000299575	yes
ENST00000300303	yes
ENST00000300432	yes
ENST00000301175	yes
ENST00000301200	yes
ENST00000301305	yes
ENST00000301475	yes
ENST00000301618	yes
ENST00000301765	yes
ENST00000302326	yes
ENST00000302625	yes
ENST00000303068	yes
ENST00000303324	yes
ENST00000303395	yes
ENST00000303809	yes
ENST00000303924	yes
ENST00000304421	yes
ENST00000304748	yes
ENST00000304916	yes
ENST00000305364	yes
ENST00000305428	yes
ENST00000305476	yes
ENST00000305901	yes
ENST00000306243	yes
ENST00000306384	yes
ENST00000306390	yes
ENST00000306465	yes
ENST00000306666	yes
ENST00000306764	yes
ENST00000308284	yes
ENST00000308293	yes
ENST00000308406	yes
ENST00000308618	yes
ENST00000308624	yes
ENST00000309065	yes
ENST00000309212	yes
ENST00000309276	yes
ENST00000309765	yes
ENST00000310132	yes
ENST00000310594	yes
ENST00000310677	yes
ENST00000310803	yes
ENST00000310828	yes
ENST00000310914	yes
ENST00000311001	yes
ENST00000311014	yes
ENST00000311069	yes
ENST00000312295	yes
ENST00000312371	yes
ENST00000312438	yes
ENST00000313056	yes
ENST00000313135	yes
ENST00000313777	yes
ENST00000316027	yes
ENST00000316249	yes
ENST00000316803	yes
ENST00000316911	yes
ENST00000317135	yes
ENST00000317271	yes
ENST00000317357	yes
ENST00000317449	yes
ENST00000317571	yes
ENST00000318217	yes
ENST00000318222	yes
ENST00000318663	yes
ENST00000318792	yes
ENST00000319098	yes
ENST00000319675	yes
ENST00000320185	yes
ENST00000320755	yes
ENST00000321505	yes
ENST00000321870	yes
ENST00000322241	yes
ENST00000322342	yes
ENST00000322712	yes
ENST00000322941	yes
ENST00000323434	yes
ENST00000324348	yes
ENST00000324589	yes
ENST00000324689	yes
ENST00000324856	yes
ENST00000325017	yes
ENST00000325214	yes
ENST00000325319	yes
ENST00000325935	yes
ENST00000326035	yes
ENST00000326080	yes
ENST00000326274	yes
ENST00000326294	yes
ENST00000326524	yes
ENST00000327483	yes
ENST00000327582	yes
ENST00000327681	yes
ENST00000327928	yes
ENST00000328404	yes
ENST00000328928	yes
ENST00000329197	yes
ENST00000329267	yes
ENST00000329378	yes
ENST00000329758	yes
ENST00000329800	yes
ENST00000329858	yes
ENST00000329957	yes
ENST00000330070	yes
ENST00000330423	yes
ENST00000330430	yes
ENST00000330675	yes
ENST00000330915	yes
ENST00000331289	yes
ENST00000331302	yes
ENST00000331351	yes
ENST00000331462	yes
ENST00000331858	yes
ENST00000332682	yes
ENST00000332853	yes
ENST00000332966	yes
ENST00000333430	yes
ENST00000333493	yes
ENST00000334258	yes
ENST00000335154	yes
ENST00000335185	yes
ENST00000335327	yes
ENST00000335385	yes
ENST00000335450	yes
ENST00000335568	yes
ENST00000335613	yes
ENST00000335624	yes
ENST00000336577	yes
ENST00000336604	yes
ENST00000337323	yes
ENST00000337334	yes
ENST00000337425	yes
ENST00000337565	yes
ENST00000337894	yes
ENST00000338911	yes
ENST00000339098	yes
ENST00000339480	yes
ENST00000339766	yes
ENST00000339948	yes
ENST00000340023	yes
ENST00000340134	yes
ENST00000340160	yes
ENST00000340666	yes
ENST00000340736	yes
ENST00000340829	yes
ENST00000341259	yes
ENST00000341329	yes
ENST00000341947	yes
ENST00000344008	yes
ENST00000344096	yes
ENST00000344119	yes
ENST00000344255	yes
ENST00000344462	yes
ENST00000344581	yes
ENST00000344586	yes
ENST00000344642	yes
ENST00000345034	yes
ENST00000345728	yes
ENST00000346714	yes
ENST00000346753	yes
ENST00000347132	yes
ENST00000347978	yes
ENST00000348328	yes
ENST00000350026	yes
ENST00000350060	yes
ENST00000350119	yes
ENST00000351200	yes
ENST00000351325	yes
ENST00000351513	yes
ENST00000351748	yes
ENST00000352151	yes
ENST00000353130	yes
ENST00000353265	yes
ENST00000353609	yes
ENST00000353809	yes
ENST00000354082	yes
ENST00000354249	yes
ENST00000354597	yes
ENST00000354638	yes
ENST00000355497	yes
ENST00000355522	yes
ENST00000355547	yes
ENST00000355906	yes
ENST00000356120	yes
ENST00000356136	yes
ENST00000356588	yes
ENST00000356595	yes
ENST00000356711	yes
ENST00000356725	yes
ENST00000356896	yes
ENST00000356958	yes
ENST00000357134	yes
ENST00000357250	yes
ENST00000357703	yes
ENST00000357757	yes
ENST00000357878	yes
ENST00000358241	yes
ENST00000358741	yes
ENST00000358834	yes
ENST00000359125	yes
ENST00000359617	yes
ENST00000359726	yes
ENST00000359775	yes
ENST00000359935	yes
ENST00000360028	yes
ENST00000360141	yes
ENST00000360480	yes
ENST00000360759	yes
ENST00000360827	yes
ENST00000361042	yes
ENST00000361264	yes
ENST00000361396	yes
ENST00000361434	yes
ENST00000361493	yes
ENST00000361529	yes
ENST00000361566	yes
ENST00000361588	yes
ENST00000361757	yes
ENST00000361883	yes
ENST00000361911	yes
ENST00000361917	yes
ENST00000362010	yes
ENST00000366714	yes
ENST00000366788	yes
ENST00000366938	yes
ENST00000367229	yes
ENST00000367236	yes
ENST00000367483	yes
ENST00000367485	yes
ENST00000367615	yes
ENST00000367959	yes
ENST00000368216	yes
ENST00000368218	yes
ENST00000368285	yes
ENST00000368491	yes
ENST00000368742	yes
ENST00000368808	yes
ENST00000369020	yes
ENST00000369022	yes
ENST00000369025	yes
ENST00000369215	yes
ENST00000369744	yes
ENST00000369748	yes
ENST00000369912	yes
ENST00000369915	yes
ENST00000369929	yes
ENST00000369951	yes
ENST00000369974	yes
ENST00000370028	yes
ENST00000370490	yes
ENST00000370536	yes
ENST00000370575	yes
ENST00000370756	yes
ENST00000370757	yes
ENST00000370828	yes
ENST00000370913	yes
ENST00000371018	yes
ENST00000371189	yes
ENST00000371372	yes
ENST00000371374	yes
ENST00000371506	yes
ENST00000371542	yes
ENST00000371746	yes
ENST00000371884	yes
ENST00000372292	yes
ENST00000372470	yes
ENST00000372539	yes
ENST00000372700	yes
ENST00000373135	yes
ENST00000373142	yes
ENST00000373255	yes
ENST00000373313	yes
ENST00000373559	yes
ENST00000373673	yes
ENST00000373921	yes
ENST00000374003	yes
ENST00000374005	yes
ENST00000374051	yes
ENST00000374142	yes
ENST00000374708	yes
ENST00000374970	yes
ENST00000375011	yes
ENST00000375013	yes
ENST00000375256	yes
ENST00000375259	yes
ENST00000375405	yes
ENST00000375486	yes
ENST00000376221	yes
ENST00000376236	yes
ENST00000376262	yes
ENST00000376325	yes
ENST00000376701	yes
ENST00000377022	yes
ENST00000377317	yes
ENST00000377346	yes
ENST00000377384	yes
ENST00000377431	yes
ENST00000377474	yes
ENST00000377497	yes
ENST00000378072	yes
ENST00000378486	yes
ENST00000378700	yes
ENST00000378919	yes
ENST00000379079	yes
ENST00000380130	yes
ENST00000380232	yes
ENST00000380289	yes
ENST00000380310	yes
ENST00000380659	yes
ENST00000380897	yes
ENST00000381297	yes
ENST00000381440	yes
ENST00000381482	yes
ENST00000381483	yes
ENST00000381535	yes
ENST00000381550	yes
ENST00000381655	yes
ENST00000381669	yes
ENST00000381813	yes
ENST00000382387	yes
ENST00000383219	yes
ENST00000383226	yes
ENST00000383446	yes
ENST00000388920	yes
ENST00000389017	yes
ENST00000389506	yes
ENST00000389983	yes
ENST00000391417	yes
ENST00000391785	yes
ENST00000391894	yes
ENST00000391895	yes
ENST00000391969	yes
ENST00000392062	yes
ENST00000392157	yes
ENST00000392403	yes
ENST00000392437	yes
ENST00000392438	yes
ENST00000392568	yes
ENST00000392606	yes
ENST00000392607	yes
ENST00000392825	yes
ENST00000392832	yes
ENST00000392833	yes
ENST00000392982	yes
ENST00000393437	yes
ENST00000393687	yes
ENST00000394156	yes
ENST00000394331	yes
ENST00000394432	yes
ENST00000394780	yes
ENST00000394899	yes
ENST00000395601	yes
ENST00000395602	yes
ENST00000395604	yes
ENST00000395887	yes
ENST00000395901	yes
ENST00000396057	yes
ENST00000396073	yes
ENST00000396234	yes
ENST00000396299	yes
ENST00000397082	yes
ENST00000397196	yes
ENST00000397280	yes
ENST00000397332	yes
ENST00000397359	yes
ENST00000397558	yes
ENST00000397928	yes
ENST00000397956	yes
ENST00000398148	yes
ENST00000398468	yes
ENST00000398631	yes
ENST00000398788	yes
ENST00000399080	yes
ENST00000399163	yes
ENST00000399167	yes
ENST00000399173	yes
ENST00000399677	yes
ENST00000399770	yes
ENST00000400384	yes
ENST00000400414	yes
ENST00000400424	yes
ENST00000400491	yes
ENST00000401815	yes
ENST00000402321	yes
ENST00000402369	yes
ENST00000403018	yes
ENST00000403084	yes
ENST00000403305	yes
ENST00000403372	yes
ENST00000403663	yes
ENST00000404168	yes
ENST00000404895	yes
ENST00000405089	yes
ENST00000406070	yes
ENST00000406361	yes
ENST00000406725	yes
ENST00000406856	yes
ENST00000406955	yes
ENST00000407112	yes
ENST00000407683	yes
ENST00000407847	yes
ENST00000408941	yes
ENST00000408959	yes
ENST00000409050	yes
ENST00000409110	yes
ENST00000409148	yes
ENST00000409168	yes
ENST00000409440	yes
ENST00000409611	yes
ENST00000412232	yes
ENST00000413119	yes
ENST00000414563	yes
ENST00000415287	yes
ENST00000415858	yes
ENST00000416503	yes
ENST00000417247	yes
ENST00000417353	yes
ENST00000417572	yes
ENST00000417814	yes
ENST00000418068	yes
ENST00000419194	yes
ENST00000419517	yes
ENST00000421865	yes
ENST00000422005	yes
ENST00000422652	yes
ENST00000423701	yes
ENST00000423738	yes
ENST00000424550	yes
ENST00000425538	yes
ENST00000425729	yes
ENST00000425731	yes
ENST00000426073	yes
ENST00000426685	yes
ENST00000427442	yes
ENST00000427982	yes
ENST00000428789	yes
ENST00000429344	yes
ENST00000429566	yes
ENST00000429645	yes
ENST00000430077	yes
ENST00000430448	yes
ENST00000431473	yes
ENST00000431922	yes
ENST00000432252	yes
ENST00000432622	yes
ENST00000432695	yes
ENST00000432792	yes
ENST00000432829	yes
ENST00000433030	yes
ENST00000433197	yes
ENST00000433211	yes
ENST00000433935	yes
ENST00000434883	yes
ENST00000435956	yes
ENST00000436027	yes
ENST00000436072	yes
ENST00000437464	yes
ENST00000438442	yes
ENST00000438480	yes
ENST00000439028	yes
ENST00000439556	yes
ENST00000439557	yes
ENST00000439858	yes
ENST00000440314	yes
ENST00000441178	yes
ENST00000441328	yes
ENST00000442151	yes
ENST00000444310	yes
ENST00000444842	yes
ENST00000445192	yes
ENST00000445385	yes
ENST00000445590	yes
ENST00000445657	yes
ENST00000446248	yes
ENST00000446477	yes
ENST00000447110	yes
ENST00000448843	yes
ENST00000448849	yes
ENST00000448984	yes
ENST00000449290	yes
ENST00000449407	yes
ENST00000449465	yes
ENST00000449969	yes
ENST00000452441	yes
ENST00000454036	yes
ENST00000454109	yes
ENST00000454306	yes
ENST00000454584	yes
ENST00000454677	yes
ENST00000454822	yes
ENST00000455515	yes
ENST00000455783	yes
ENST00000456951	yes
ENST00000457511	yes
ENST00000457599	yes
ENST00000458098	yes
ENST00000458235	yes
ENST00000458416	yes
ENST00000458694	yes
ENST00000462833	yes
ENST00000464296	yes
ENST00000466741	yes
ENST00000466780	yes
ENST00000478873	yes
ENST00000487137	yes
ENST00000489711	yes
ENST00000491143	yes
ENST00000491677	yes
ENST00000491928	yes
ENST00000492909	yes
ENST00000493075	yes
ENST00000493422	yes
ENST00000495479	yes
ENST00000496357	yes
ENST00000500704	yes
ENST00000502113	yes
ENST00000502486	yes
ENST00000502745	yes
ENST00000503771	yes
ENST00000504360	yes
ENST00000505956	yes
ENST00000508502	yes
ENST00000509231	yes
ENST00000510985	yes
ENST00000511240	yes
ENST00000514277	yes
ENST00000515777	yes
ENST00000519106	yes
ENST00000519560	yes
ENST00000520542	yes
ENST00000521654	yes
ENST00000522603	yes
ENST00000522605	yes
ENST00000524983	yes
ENST00000525919	yes
ENST00000527197	yes
ENST00000528919	yes
ENST00000530472	yes
ENST00000534358	yes
ENST00000534366	yes
ENST00000535306	yes
ENST00000535714	yes
ENST00000536169	yes
ENST00000536489	yes
ENST00000536987	yes
ENST00000537083	yes
ENST00000537142	yes
ENST00000537449	yes
ENST00000537611	yes
ENST00000538296	yes
ENST00000538312	yes
ENST00000538422	yes
ENST00000538587	yes
ENST00000538721	yes
ENST00000538936	yes
ENST00000539749	yes
ENST00000540285	yes
ENST00000540482	yes
ENST00000540640	yes
ENST00000542156	yes
ENST00000543145	yes
ENST00000544402	yes
ENST00000545553	yes
ENST00000545875	yes
ENST00000545928	yes
ENST00000546179	yes
ENST00000547609	yes
ENST00000548696	yes
ENST00000549232	yes
ENST00000552049	yes
ENST00000557275	yes
ENST00000560540	yes
ENST00000561656	yes
ENST00000561981	yes
ENST00000564777	yes
ENST00000564979	yes
ENST00000566005	yes
ENST00000569305	yes
ENST00000572212	yes
ENST00000572851	yes
ENST00000574154	yes
ENST00000576343	yes
ENST00000579436	yes
ENST00000579584	yes
ENST00000580243	yes
ENST00000580449	yes
ENST00000581552	yes
ENST00000588715	yes
ENST00000590202	yes
ENST00000590712	yes
ENST00000592641	yes
ENST00000592813	yes
ENST00000593695	yes
ENST00000593711	yes
ENST00000595042	yes
ENST00000595290	yes
ENST00000595583	yes
ENST00000595753	yes
ENST00000598410	yes
ENST00000601372	yes
ENST00000601380	yes
ENST00000602845	yes
ENST00000605173	yes
ENST00000606080	yes
ENST00000609518	yes
ENST00000610183	yes
ENST00000610924	yes
ENST00000611094	yes
ENST00000611519	yes
ENST00000611612	yes
ENST00000611902	yes
ENST00000612146	yes
ENST00000612450	yes
ENST00000612501	yes
ENST00000612788	yes
ENST00000613549	yes
ENST00000613593	yes
ENST00000614239	yes
ENST00000614654	yes
ENST00000615107	yes
ENST00000615541	yes
ENST00000615900	yes
ENST00000616445	yes
ENST00000616526	yes
ENST00000617204	yes
ENST00000617471	yes
ENST00000617697	yes
ENST00000617714	yes
ENST00000617756	yes
ENST00000618002	yes
ENST00000618462	yes
ENST00000618991	yes
ENST00000619217	yes
ENST00000619227	yes
ENST00000619571	yes
ENST00000619587	yes
ENST00000619926	yes
ENST00000620156	yes
ENST00000620305	yes
ENST00000620541	yes
ENST00000620687	yes
ENST00000621198	yes
ENST00000622294	yes
ENST00000622527	yes
ENST00000622764	yes
ENST00000623421	yes
ENST00000623675	yes
ENST00000624596	yes
ENST00000626839	yes
ENST00000626843	yes
ENST00000627854	yes
ENST00000629319	yes
ENST00000629832	yes
ENST00000631149	yes
ENST00000631948	yes
ENST00000632000	yes
ENST00000632600	yes
ENST00000632873	yes
ENST00000635041	yes
ENST00000635608	yes
ENST00000635750	yes
ENST00000636549	yes
ENST00000637179	yes
ENST00000638009	yes
ENST00000639512	yes
ENST00000639557	yes
ENST00000639958	yes
ENST00000640132	yes
ENST00000643598	yes
ENST00000643924	yes
ENST00000644143	yes
ENST00000644826	yes
ENST00000645411	yes
ENST00000646153	yes
ENST00000646762	yes
ENST00000647274	yes
ENST00000647938	yes
ENST00000648994	yes
ENST00000006777	yes
ENST00000007414	yes
ENST00000055682	yes
ENST00000164305	yes
ENST00000173229	yes
ENST00000181796	yes
ENST00000205143	yes
ENST00000210633	yes
ENST00000215790	yes
ENST00000215919	yes
ENST00000215957	yes
ENST00000219535	yes
ENST00000220420	yes
ENST00000221485	yes
ENST00000221573	yes
ENST00000222033	yes
ENST00000222122	yes
ENST00000225729	yes
ENST00000226105	yes
ENST00000227349	yes
ENST00000230256	yes
ENST00000231721	yes
ENST00000236918	yes
ENST00000236959	yes
ENST00000239444	yes
ENST00000243583	yes
ENST00000243810	yes
ENST00000243938	yes
ENST00000244360	yes
ENST00000246914	yes
ENST00000247306	yes
ENST00000248484	yes
ENST00000248633	yes
ENST00000249499	yes
ENST00000250111	yes
ENST00000251020	yes
ENST00000251127	yes
ENST00000251143	yes
ENST00000251166	yes
ENST00000251203	yes
ENST00000252100	yes
ENST00000252252	yes
ENST00000253410	yes
ENST00000254850	yes
ENST00000255324	yes
ENST00000255613	yes
ENST00000256039	yes
ENST00000256246	yes
ENST00000256429	yes
ENST00000257209	yes
ENST00000257287	yes
ENST00000257548	yes
ENST00000257897	yes
ENST00000257940	yes
ENST00000258526	yes
ENST00000258613	yes
ENST00000258682	yes
ENST00000259199	yes
ENST00000260197	yes
ENST00000260361	yes
ENST00000260953	yes
ENST00000261266	yes
ENST00000261606	yes
ENST00000261647	yes
ENST00000261799	yes
ENST00000261947	yes
ENST00000262305	yes
ENST00000262383	yes
ENST00000262426	yes
ENST00000262648	yes
ENST00000263062	yes
ENST00000263212	yes
ENST00000263269	yes
ENST00000263335	yes
ENST00000263579	yes
ENST00000263636	yes
ENST00000263650	yes
ENST00000264047	yes
ENST00000265077	yes
ENST00000265560	yes
ENST00000265960	yes
ENST00000266269	yes
ENST00000266980	yes
ENST00000267068	yes
ENST00000267082	yes
ENST00000268668	yes
ENST00000269260	yes
ENST00000269740	yes
ENST00000270172	yes
ENST00000271636	yes
ENST00000272849	yes
ENST00000273859	yes
ENST00000274341	yes
ENST00000274773	yes
ENST00000278317	yes
ENST00000278795	yes
ENST00000278927	yes
ENST00000279263	yes
ENST00000280333	yes
ENST00000280562	yes
ENST00000280665	yes
ENST00000280886	yes
ENST00000282185	yes
ENST00000282272	yes
ENST00000283228	yes
ENST00000283921	yes
ENST00000284320	yes
ENST00000286195	yes
ENST00000287239	yes
ENST00000287474	yes
ENST00000287814	yes
ENST00000287842	yes
ENST00000288368	yes
ENST00000288815	yes
ENST00000288976	yes
ENST00000288986	yes
ENST00000290913	yes
ENST00000291294	yes
ENST00000291572	yes
ENST00000292928	yes
ENST00000293604	yes
ENST00000294664	yes
ENST00000295324	yes
ENST00000295894	yes
ENST00000296280	yes
ENST00000296550	yes
ENST00000296869	yes
ENST00000297239	yes
ENST00000297267	yes
ENST00000297268	yes
ENST00000297620	yes
ENST00000297994	yes
ENST00000298032	yes
ENST00000298596	yes
ENST00000299366	yes
ENST00000299432	yes
ENST00000300055	yes
ENST00000300060	yes
ENST00000301043	yes
ENST00000301159	yes
ENST00000301894	yes
ENST00000302176	yes
ENST00000302177	yes
ENST00000302490	yes
ENST00000302539	yes
ENST00000302783	yes
ENST00000303037	yes
ENST00000303142	yes
ENST00000304788	yes
ENST00000305737	yes
ENST00000306085	yes
ENST00000306121	yes
ENST00000306549	yes
ENST00000307138	yes
ENST00000308744	yes
ENST00000308860	yes
ENST00000309469	yes
ENST00000309879	yes
ENST00000309971	yes
ENST00000310232	yes
ENST00000310624	yes
ENST00000310926	yes
ENST00000311303	yes
ENST00000311437	yes
ENST00000312165	yes
ENST00000312240	yes
ENST00000312251	yes
ENST00000312263	yes
ENST00000313552	yes
ENST00000314100	yes
ENST00000314256	yes
ENST00000314672	yes
ENST00000315368	yes
ENST00000315796	yes
ENST00000316418	yes
ENST00000316851	yes
ENST00000316924	yes
ENST00000317233	yes
ENST00000317479	yes
ENST00000317968	yes
ENST00000318007	yes
ENST00000318442	yes
ENST00000318522	yes
ENST00000319167	yes
ENST00000319778	yes
ENST00000320254	yes
ENST00000320493	yes
ENST00000320610	yes
ENST00000320990	yes
ENST00000323716	yes
ENST00000324015	yes
ENST00000324103	yes
ENST00000324290	yes
ENST00000324464	yes
ENST00000324559	yes
ENST00000324642	yes
ENST00000324767	yes
ENST00000325134	yes
ENST00000325418	yes
ENST00000325945	yes
ENST00000325995	yes
ENST00000326153	yes
ENST00000326317	yes
ENST00000326397	yes
ENST00000326441	yes
ENST00000326448	yes
ENST00000326495	yes
ENST00000326529	yes
ENST00000326587	yes
ENST00000326813	yes
ENST00000327305	yes
ENST00000327671	yes
ENST00000327697	yes
ENST00000328114	yes
ENST00000328379	yes
ENST00000328459	yes
ENST00000328655	yes
ENST00000329099	yes
ENST00000329153	yes
ENST00000329203	yes
ENST00000329322	yes
ENST00000329478	yes
ENST00000329705	yes
ENST00000329798	yes
ENST00000331664	yes
ENST00000331683	yes
ENST00000331886	yes
ENST00000331968	yes
ENST00000332129	yes
ENST00000332509	yes
ENST00000332826	yes
ENST00000333412	yes
ENST00000333535	yes
ENST00000333892	yes
ENST00000334136	yes
ENST00000334414	yes
ENST00000335539	yes
ENST00000335659	yes
ENST00000336067	yes
ENST00000336079	yes
ENST00000336125	yes
ENST00000336308	yes
ENST00000336726	yes
ENST00000337132	yes
ENST00000337299	yes
ENST00000337352	yes
ENST00000338458	yes
ENST00000338502	yes
ENST00000338616	yes
ENST00000338820	yes
ENST00000338891	yes
ENST00000338916	yes
ENST00000339876	yes
ENST00000340177	yes
ENST00000340624	yes
ENST00000341223	yes
ENST00000341460	yes
ENST00000341547	yes
ENST00000341700	yes
ENST00000341761	yes
ENST00000342234	yes
ENST00000343200	yes
ENST00000343632	yes
ENST00000343805	yes
ENST00000344138	yes
ENST00000344754	yes
ENST00000344895	yes
ENST00000345617	yes
ENST00000345868	yes
ENST00000346387	yes
ENST00000346990	yes
ENST00000347193	yes
ENST00000348066	yes
ENST00000348433	yes
ENST00000348715	yes
ENST00000349114	yes
ENST00000349258	yes
ENST00000349570	yes
ENST00000350766	yes
ENST00000350811	yes
ENST00000351261	yes
ENST00000351487	yes
ENST00000351933	yes
ENST00000353625	yes
ENST00000354300	yes
ENST00000354419	yes
ENST00000355035	yes
ENST00000355123	yes
ENST00000355233	yes
ENST00000355265	yes
ENST00000355300	yes
ENST00000355303	yes
ENST00000355377	yes
ENST00000355472	yes
ENST00000355612	yes
ENST00000355622	yes
ENST00000355958	yes
ENST00000356392	yes
ENST00000356433	yes
ENST00000356443	yes
ENST00000356463	yes
ENST00000356521	yes
ENST00000356819	yes
ENST00000356847	yes
ENST00000357066	yes
ENST00000357118	yes
ENST00000357162	yes
ENST00000357276	yes
ENST00000357385	yes
ENST00000357733	yes
ENST00000357785	yes
ENST00000358007	yes
ENST00000358207	yes
ENST00000358544	yes
ENST00000358758	yes
ENST00000359271	yes
ENST00000359361	yes
ENST00000359750	yes
ENST00000359904	yes
ENST00000360049	yes
[truncated: 651 more rows]
