# Supplementary material for: eIF4E-independent translation is largely eIF3d-dependent
Source: Nat Commun. 2024 Aug 6;15:6692. doi: 10.1038/s41467-024-51027-z (PMC11303786; doi:10.1038/s41467-024-51027-z)
Supplement: Supplementary file 13 — Source Data [file 41467_2024_51027_MOESM13_ESM.zip]

Archive with 2 entries (2 files):
- Source data file-1.pdf
- Source data file-2.xlsx
