# Supplementary material for: eIF4E-independent translation is largely eIF3d-dependent
Source: Nat Commun. 2024 Aug 6;15:6692. doi: 10.1038/s41467-024-51027-z (PMC11303786; doi:10.1038/s41467-024-51027-z)
Supplement: Supplementary file 13 — Source Data [file 41467_2024_51027_MOESM13_ESM.zip › Source data file-2.xlsx]

## Sheet: Fig. 1
PANEL B				PANEL C
	E.V.	4E-BP1-4A		CDKN2B
-0.97	0.008703	4e-05
-0.94	0.013424	4.1e-05				E.V.			4E-BP1-4A
-0.91	0.01876	4e-05				MEAN	SD	N	MEAN	SD	N		Adjusted P Value			E.V.			4E-BP1-4A
-0.88	0.025866	4e-05			80S	0.0834431	0.0061	3	0.0604513	0.0031	3		0.000877	***	80S	0.0869174	0.0780186	0.0853935	0.0626861	0.0613235	0.0573442
-0.85	0.033205	4.1e-05		Polysome	1	0.0991018	0.0112	3	0.076191	0.0059	3		0.005896	**	1	0.100519	0.099786	0.0970008	0.0750788	0.0750442	0.07845
-0.82	0.041849	3.9e-05			2	0.224683	0.0048	3	0.137071	0.0056	3		1.7e-05	***	2	0.227532	0.222034	0.224484	0.135615	0.142172	0.133427
-0.79	0.053128	3.9e-05			3	0.272492	0.0115	3	0.183146	0.0171	3		0.000425	***	3	0.277906	0.279806	0.259764	0.192765	0.165233	0.191441
-0.76	0.063442	4.2e-05			4	0.233957	0.0077	3	0.355427	0.019	3		0.000171	***	4	0.239827	0.235113	0.226931	0.371629	0.360044	0.334608
-0.73	0.074155	4e-05			5	0.0863224	0.0015	3	0.187713	0.0017	3		<0.000001	***	5	0.0870436	0.0870699	0.0848537	0.187535	0.188947	0.186656
-0.7	0.08503	4e-05
-0.67	0.097857	4.1e-05
-0.64	0.108952	4.1e-05		RPP25		E.V.			4E-BP1-4A
-0.61	0.120079	4.2e-05				MEAN	SD	N	MEAN	SD	N		Adjusted P Value			E.V.			4E-BP1-4A
-0.58	0.13302	4e-05			80S	0.0469718	0.003	3	0.017589	0.001	3		0.000176	***	80S	0.0446222	0.0480751	0.048218	0.0179454	0.0183207	0.0165008
-0.55	0.142129	3.9e-05		Polysome	1	0.299375	0.0352	3	0.129729	0.0103	3		0.001596	***	1	0.288023	0.299679	0.310421	0.125813	0.129512	0.133861
-0.52	0.154131	3.9e-05			2	0.367476	0.0153	3	0.287841	0.0195	3		0.005158	**	2	0.35241	0.370261	0.379757	0.269997	0.287281	0.306246
-0.49	0.163374	4.1e-05			3	0.18167	0.0091	3	0.375361	0.027	3		0.000451	***	3	0.173587	0.180328	0.191094	0.383644	0.349768	0.392672
-0.46	0.171476	4.2e-05			4	0.0624171	0.0018	3	0.119352	0.0046	3		0.000113	***	4	0.0608387	0.063729	0.0626836	0.114204	0.122991	0.12086
-0.43	0.179623	4.1e-05			5	0.0420908	0.0016	3	0.0701281	0.0018	3		0.000113	***	5	0.041738	0.0407169	0.0438177	0.068271	0.0716735	0.0704398
-0.4	0.185792	3.7e-05
-0.37	0.19135	3.9e-05
-0.34	0.195936	3.8e-05		DYNC1H1		E.V.			4E-BP1-4A
-0.31	0.199252	3.6e-05				MEAN	SD	N	MEAN	SD	N		Adjusted P Value			E.V.			4E-BP1-4A
-0.28	0.201636	3.7e-05			80S	0.0135023	0.0011	3	0.0085484	0.0015	3		0.020067	*	80S	0.0133581	0.0126777	0.0144712	0.00682709	0.00937385	0.00944426
-0.25	0.202791	3.9e-05		Polysome	1	0.154149	0.0245	3	0.0557735	0.0153	3		0.012519	*	1	0.156734	0.135488	0.170225	0.0409972	0.0557387	0.0705847
-0.22	0.203487	3.9e-05			2	0.272063	0.0295	3	0.221255	0.0086	3		0.06931	ns	2	0.304319	0.247839	0.264031	0.216204	0.218774	0.228786
-0.19	0.203809	4e-05			3	0.119356	0.0039	3	0.27502	0.0441	3		0.012519	*	3	0.115646	0.119633	0.122788	0.289193	0.226942	0.308923
-0.16	0.203951	4e-05			4	0.144005	0.0164	3	0.158499	0.0158	3		0.402585	ns	4	0.136163	0.133289	0.162564	0.142836	0.158327	0.174334
-0.13	0.204066	4.1e-05			5	0.296925	0.0548	3	0.280905	0.0216	3		0.668746	ns	5	0.240721	0.300011	0.350044	0.265628	0.271564	0.305523
-0.1	0.204135	4e-05
-0.07	0.204188	4.1e-05
-0.04	0.204191	4.1e-05		GAPDH		E.V.			4E-BP1-4A
-0.01	0.204212	4.1e-05				MEAN	SD	N	MEAN	SD	N		Adjusted P Value			E.V.			4E-BP1-4A
0.02	0.204213	4e-05			80S	0.0135987	0.0009	3	0.108601	0.0036	3		9e-06	***	80S	0.0129074	0.0137457	0.0141431	0.111508	0.107497	0.106797
0.05	0.204226	0.000194		Polysome	1	0.0170779	0.002	3	0.069393	0.0118	3		0.001648	**	1	0.0163724	0.0172846	0.0175768	0.0802409	0.0690813	0.0588568
0.08	0.204249	0.001908			2	0.0262957	0.0009	3	0.0881305	0.007	3		0.000167	***	2	0.0258042	0.0272456	0.0258374	0.0808913	0.0940271	0.089473
0.11	0.204263	0.005901			3	0.0342235	0.001	3	0.0873329	0.0059	3		0.000167	***	3	0.0348085	0.034679	0.0331829	0.0841642	0.0928563	0.0849781
0.14	0.204268	0.013282			4	0.17132	0.0034	3	0.195461	0.0035	3		0.001234	**	4	0.169718	0.171598	0.172643	0.193283	0.193722	0.199379
0.17	0.204265	0.019545			5	0.737485	0.0144	3	0.451081	0.0138	3		4.7e-05	***	5	0.728227	0.751762	0.732464	0.44826	0.465823	0.439161
0.2	0.204276	0.027285
0.23	0.204275	0.03621
0.26	0.20429	0.043839		RPL13A		E.V.			4E-BP1-4A
0.29	0.204309	0.053137				MEAN	SD	N	MEAN	SD	N		Adjusted P Value			E.V.			4E-BP1-4A
0.32	0.204301	0.061871			80S	0.0625723	0.0041	3	0.227092	0.0101	3		2.6e-05	***	80S	0.0594332	0.0630201	0.0652636	0.234396	0.229181	0.2177
0.35	0.204286	0.073072		Polysome	1	0.0689869	0.0081	3	0.0888285	0.0112	3		0.02737	*	1	0.0661329	0.0695902	0.0712375	0.0971161	0.0902739	0.0790955
0.38	0.204303	0.081637			2	0.0677654	0.007	3	0.104205	0.0046	3		0.001119	*	2	0.0646558	0.0756926	0.0629478	0.100012	0.107435	0.105169
0.41	0.204318	0.092267			3	0.18648	0.0073	3	0.181077	0.0097	3		0.162881	ns	3	0.192847	0.187653	0.17894	0.179749	0.188237	0.175245
0.44	0.204325	0.105048			4	0.466929	0.0185	3	0.263904	0.0251	3		0.000356	***	4	0.484078	0.465709	0.450999	0.292564	0.252989	0.246161
0.47	0.204325	0.116146			5	0.147267	0.0024	3	0.134892	0.0024	3		0.001624	**	5	0.145969	0.149548	0.146283	0.132359	0.136228	0.136089
0.5	0.204314	0.129179
0.53	0.204308	0.140249
0.56	0.204313	0.149199		GLO1		E.V.			4E-BP1-4A
0.59	0.204329	0.160695				MEAN	SD	N	MEAN	SD	N		Adjusted P Value			E.V.			4E-BP1-4A
0.62	0.204336	0.168936			80S	0.00486432	0.0002	3	0.192471	0.0069	3		1e-06	***	80S	0.00482666	0.00495308	0.00481322	0.198426	0.188938	0.19005
0.65	0.204323	0.176053		Polysome	1	0.0865473	0.0125	3	0.102803	0.0078	3		0.043296	*	1	0.0912074	0.0910506	0.0773839	0.100504	0.102718	0.105188
0.68	0.204311	0.18042			2	0.11367	0.0045	3	0.171417	0.0058	3		8.5e-05	***	2	0.116517	0.108972	0.115521	0.17563	0.17079	0.167832
0.71	0.204336	0.184124			3	0.161984	0.0095	3	0.213903	0.03	3		0.018599	*	3	0.151643	0.169651	0.164658	0.234102	0.180984	0.226624
0.74	0.20435	0.187803			4	0.408157	0.0091	3	0.308719	0.0053	3		5.5e-05	***	4	0.412578	0.409789	0.402103	0.310961	0.302966	0.31223
0.77	0.204334	0.1915			5	0.224778	0.0066	3	0.0106855	0.0004	3		1e-06	***	5	0.217733	0.227156	0.229444	0.01069	0.0111235	0.0102429
0.8	0.204334	0.195629
0.83	0.204339	0.198623
0.86	0.20434	0.201122
0.89	0.204332	0.202436					Densitometry IP signal normalyzed to input
0.92	0.204338	0.203206		PANEL E			E.V.			4EBP-4A
0.95	0.204326	0.203644				RPP25	1.30539	0.483203	1.2114	0.376041	0.193615	0.377709
0.96	0.204328	0.203697				COL12A1	0.824249	1.37039	0.805365	0.822528	0.727148	0.23468
0.98	0.204339	0.203886				TXNIP	1.28123	0.58094	1.13783	0.307795	0.305835	0.678066
1.01	0.204362	0.204037				eIF4G1	0.79054	0.85779	1.35167	0.35002	0.357526	0.0623745
1.04	0.204353	0.20411				eIF3B	0.739313	0.915328	1.34536	0.234987	0.465792	0.414133
1.07	0.204334	0.20416				ENO	1.10317	0.81912	1.07771	0.623253	0.369557	0.510454
1.1	0.204343	0.204197				HSP90	1.05936	0.658751	1.28189	0.396558	0.148734	0.419165
1.13	0.204367	0.204213				GAPDH	1.03226	0.850575	1.11716	0.482298	0.38765	0.477344
1.16	0.204362	0.204234				eIF4E	0.751011	0.844844	1.40415	0.164828	0.174111	0.227287
1.19	0.204358	0.204245				STAT3	0.837463	1.24121	0.921323	0.276342	0.115812	0.101559
1.22	0.20435	0.204262				RPS6	1.1858	0.512566	1.30163	0.248351	0.164556	0.000199102
1.25	0.204359	0.204281				RPS15	1.31126	1.05444	0.6343	0.195999	0.241544	0.366573
1.28	0.204362	0.204272
1.31	0.204357	0.204264
1.34	0.204366	0.204272
1.37	0.20436	0.204295
1.4	0.204348	0.204304
1.43	0.204346	0.204309
1.46	0.204357	0.204298
1.49	0.204369	0.204301
1.52	0.20437	0.20432
1.55	0.204346	0.204327
1.58	0.204362	0.204315
1.61	0.204366	0.204297
1.64	0.204363	0.204301
1.67	0.204351	0.204327
1.7	0.204344	0.204339
1.73	0.204358	0.204337
1.76	0.204366	0.204322
1.79	0.204366	0.20432
1.82	0.204361	0.204336
1.85	0.204353	0.204341
1.88	0.204359	0.204347
1.91	0.204377	0.204335
1.94	0.204373	0.204333
1.97	0.204368	0.204352
2	0.204355	0.204355
2.03	0.204354	0.204358
2.06	0.20436	0.204342
2.09	0.204374	0.204331
2.12	0.204376	0.204331
2.15	0.204366	0.204353
2.18	0.20437	0.204359
2.21	0.204364	0.204346
2.24	0.204369	0.204321
2.27	0.204365	0.204338
2.3	0.204351	0.204351
2.33	0.204357	0.204364
2.36	0.204364	0.204367
2.39	0.204373	0.204342
2.42	0.204377	0.204346
2.45	0.204362	0.204355
2.48	0.204343	0.204355
2.51	0.204355	0.204338
2.54	0.204367	0.204335
2.57	0.204373	0.204352
2.6	0.204363	0.204355
2.63	0.204364	0.204362
2.66	0.20436	0.204373
2.69	0.204378	0.204349
2.72	0.204374	0.20436
2.75	0.204365	0.204362
2.78	0.204349	0.204375
2.81	0.204361	0.204367
2.84	0.204378	0.204353
2.87	0.204382	0.20436
2.9	0.204368	0.204362
2.93	0.204368	0.204375
2.96	0.20436	0.204372
2.99	0.204378	0.204356
3.02	0.204394	0.204355
3.05	0.204391	0.204373
3.08	0.204358	0.204376
3.11	0.204358	0.204366
3.14	0.204383	0.204371
3.17	0.204377	0.204366
3.2	0.204364	0.204382
3.23	0.204366	0.204393
3.26	0.204377	0.204371
3.29	0.204387	0.204367
3.32	0.204376	0.204368
3.35	0.204374	0.204369
3.38	0.204362	0.204379
3.41	0.204365	0.20437
3.44	0.20436	0.204364
3.47	0.204373	0.204356
3.5	0.204366	0.204344
3.53	0.204365	0.204364
3.56	0.204361	0.204377
3.59	0.20436	0.204358
3.62	0.204364	0.204364
3.65	0.204367	0.204369
3.68	0.204373	0.20437
3.71	0.204362	0.204359
3.74	0.204366	0.204356
3.77	0.204373	0.204361
3.8	0.204373	0.204363
3.83	0.204376	0.204365
3.86	0.204372	0.20438
3.89	0.204371	0.204369
3.92	0.204383	0.204365
3.95	0.20438	0.204366
3.98	0.20438	0.20438
4.01	0.204376	0.204391
4.04	0.20437	0.204384
4.07	0.20438	0.204366
4.1	0.204381	0.204364
4.13	0.204366	0.20436
4.16	0.204371	0.204383
4.19	0.204375	0.204379
4.22	0.204377	0.204368
4.25	0.204386	0.204367
4.28	0.204385	0.204362
4.31	0.204382	0.204364
4.34	0.20437	0.204376
4.37	0.204366	0.20437
4.4	0.204369	0.204368
4.43	0.204387	0.204381
4.46	0.204383	0.204394
4.49	0.20437	0.204387
4.52	0.20437	0.204377
4.53	0.204377	0.204379
4.55	0.204386	0.204374
4.58	0.204383	0.204376
4.61	0.204379	0.204386
4.64	0.204372	0.204369
4.67	0.204382	0.204356
4.7	0.204388	0.204362
4.73	0.204382	0.20437
4.76	0.204366	0.204387
4.79	0.204354	0.204396
4.82	0.204373	0.204367
4.85	0.20439	0.204372
4.88	0.204382	0.20438
4.91	0.204375	0.204387
4.94	0.20437	0.204398
4.97	0.204393	0.204387
5	0.204394	0.20437
5.03	0.20439	0.204375
5.06	0.20438	0.204385
5.09	0.204381	0.20438
5.12	0.204379	0.204387
5.15	0.20438	0.204373
5.18	0.204389	0.20438
5.21	0.204388	0.204394
5.24	0.204377	0.204399
5.27	0.204381	0.204375
5.3	0.204384	0.204359
5.33	0.204381	0.20437
5.36	0.204383	0.20438
5.39	0.204367	0.204385
5.42	0.20436	0.204389
5.45	0.204375	0.204378
5.48	0.204383	0.204379
5.51	0.204379	0.204385
5.54	0.204368	0.204386
5.57	0.204368	0.204378
5.6	0.204384	0.204371
5.63	0.204391	0.204369
5.66	0.204386	0.204381
5.69	0.204378	0.204392
5.72	0.204372	0.2044
5.75	0.204379	0.204381
5.78	0.204383	0.204359
5.81	0.204384	0.204364
5.84	0.204369	0.204388
5.87	0.204362	0.204392
5.9	0.204371	0.20437
5.93	0.204388	0.204376
5.96	0.204382	0.204379
5.99	0.204365	0.204394
6.02	0.204365	0.204398
6.05	0.20437	0.204374
6.08	0.204384	0.204362
6.11	0.204391	0.204374
6.14	0.204383	0.204379
6.17	0.204373	0.204385
6.2	0.204383	0.204375
6.23	0.20438	0.204369
6.26	0.204382	0.204388
6.29	0.204372	0.204381
6.32	0.204376	0.204387
6.35	0.204386	0.204388
6.38	0.20439	0.204384
6.41	0.204378	0.20438
6.44	0.204381	0.20438
6.47	0.204373	0.204388
6.5	0.204375	0.204399
6.53	0.204387	0.204373
6.56	0.204384	0.204369
6.59	0.204364	0.204376
6.62	0.20436	0.204389
6.65	0.20436	0.204392
6.68	0.204314	0.204391
6.71	0.204218	0.204374
6.74	0.203989	0.20437
6.77	0.203718	0.20439
6.8	0.203332	0.204394
6.83	0.202804	0.204389
6.87	0.202145	0.204377
6.89	0.201199	0.204384
6.92	0.200231	0.204397
6.95	0.198988	0.204396
6.98	0.197992	0.204387
7.01	0.196439	0.204363
7.04	0.194948	0.204367
7.07	0.193339	0.204385
7.1	0.193058	0.204382
7.13	0.19129	0.204377
7.16	0.189383	0.204371
7.19	0.186999	0.204385
7.22	0.185225	0.204388
7.25	0.183013	0.204378
7.28	0.180363	0.204383
7.31	0.178063	0.204385
7.34	0.175391	0.204375
7.37	0.173111	0.204378
7.4	0.171247	0.204396
7.43	0.168692	0.204354
7.46	0.166555	0.204247
7.49	0.164093	0.204063
7.52	0.161987	0.203659
7.55	0.159604	0.203259
7.58	0.157939	0.202626
7.61	0.155973	0.201655
7.64	0.153744	0.200675
7.67	0.151874	0.199358
7.7	0.149739	0.198088
7.73	0.147965	0.196906
7.76	0.146238	0.195079
7.79	0.144541	0.19338
7.82	0.142879	0.19126
7.85	0.140961	0.189315
7.88	0.139338	0.186867
7.91	0.137709	0.185032
7.94	0.135831	0.182743
7.97	0.134515	0.179957
8	0.132666	0.177525
8.03	0.131075	0.17467
8.06	0.129475	0.172209
8.09	0.12766	0.169783
8.09	0.12612	0.169381
8.12	0.124584	0.167381
8.15	0.12306	0.165027
8.19	0.1213	0.162284
8.21	0.119792	0.159963
8.24	0.118261	0.157709
8.27	0.116491	0.155114
8.3	0.115244	0.153286
8.33	0.113534	0.150739
8.36	0.11209	0.148559
8.39	0.110665	0.146393
8.42	0.108998	0.143931
8.45	0.107582	0.1418
8.48	0.105971	0.139679
8.51	0.104869	0.137558
8.54	0.103579	0.135116
8.57	0.102097	0.13307
8.6	0.100819	0.13109
8.63	0.099383	0.128821
8.66	0.098185	0.127216
8.69	0.097008	0.125043
8.72	0.095868	0.123233
8.75	0.09474	0.121473
8.78	0.093466	0.119467
8.81	0.092398	0.117766
8.84	0.091155	0.11582
8.87	0.090283	0.11447
8.9	0.089254	0.112914
8.93	0.088061	0.111097
8.96	0.087053	0.109569
8.99	0.085878	0.107835
9.02	0.084871	0.106399
9.05	0.083852	0.105001
9.08	0.082889	0.103613
9.11	0.081932	0.102244
9.14	0.080822	0.100669
9.17	0.079879	0.099344
9.2	0.078929	0.097831
9.23	0.077834	0.096757
9.26	0.077052	0.095468
9.29	0.075997	0.093952
9.32	0.075106	0.092665
9.35	0.07409	0.09117
9.38	0.073242	0.089931
9.41	0.072413	0.088696
9.44	0.07161	0.087445
9.47	0.070818	0.086229
9.51	0.069876	0.084838
9.53	0.069076	0.083681
9.56	0.068315	0.082559
9.59	0.067445	0.08127
9.62	0.066843	0.080392
9.65	0.066029	0.079217
9.68	0.065336	0.078248
9.71	0.064651	0.077152
9.74	0.063889	0.076224
9.77	0.063247	0.075301
9.8	0.062507	0.074413
9.83	0.061964	0.07357
9.86	0.061206	0.072605
9.89	0.06058	0.071765
9.92	0.059964	0.070931
9.95	0.059237	0.069971
9.98	0.058618	0.069285
10.01	0.058021	0.068338
10.04	0.05744	0.067519
10.07	0.056866	0.066693
10.1	0.056188	0.06576
10.13	0.055588	0.064953
10.16	0.054892	0.063996
10.19	0.054427	0.063315
10.22	0.053875	0.062368
10.25	0.053226	0.061563
10.28	0.052657	0.060802
10.31	0.052017	0.059907
10.34	0.051476	0.059144
10.37	0.050956	0.058378
10.4	0.050456	0.057645
10.43	0.049957	0.056949
10.46	0.049393	0.056157
10.49	0.048914	0.055493
10.52	0.048364	0.054745
10.55	0.047907	0.054234
10.58	0.047535	0.053647
10.61	0.047041	0.05298
10.64	0.046973	0.052434
10.67	0.04663	0.051782
10.7	0.04617	0.051254
10.73	0.04579	0.050748
10.76	0.045399	0.050251
10.79	0.044997	0.049759
10.83	0.044625	0.049187
10.85	0.044198	0.04869
10.88	0.043855	0.048127
10.91	0.043501	0.047669
10.94	0.043089	0.047273
10.97	0.042778	0.046718
11	0.04239	0.046264
11.03	0.042064	0.04576
11.06	0.041657	0.045331
11.09	0.041296	0.044902
11.12	0.040944	0.044484
11.15	0.040564	0.04407
11.18	0.040318	0.043606
11.21	0.03999	0.043225
11.24	0.039684	0.04283
11.27	0.039354	0.042372
11.3	0.038975	0.042047
11.33	0.038668	0.041617
11.36	0.038353	0.041266
11.39	0.038024	0.04086
11.42	0.037701	0.040508
11.45	0.037338	0.040165
11.48	0.03705	0.039773
11.51	0.036695	0.039523
11.54	0.036429	0.039151
11.57	0.036148	0.038825
11.6	0.035832	0.038517
11.63	0.035579	0.038154
11.64	0.035286	0.038106
11.66	0.03501	0.037853
11.69	0.034727	0.037553
11.72	0.034455	0.03724
11.75	0.034218	0.036935
11.78	0.033959	0.036582
11.81	0.033739	0.036295
11.84	0.033469	0.03596
11.87	0.033259	0.035711
11.9	0.033094	0.035407
11.93	0.032866	0.035056
11.96	0.032673	0.034762
11.99	0.032473	0.034445
12.02	0.032287	0.034133
12.05	0.032104	0.033836
12.08	0.031926	0.03355
12.11	0.031736	0.033267
12.14	0.031492	0.032966
12.17	0.031292	0.032694
12.2	0.031078	0.032373
12.23	0.03089	0.032114
12.26	0.030734	0.031911
12.29	0.030518	0.031626
12.32	0.030343	0.031374
12.35	0.03015	0.031081
12.38	0.029983	0.030858
12.41	0.029796	0.030632
12.44	0.029595	0.030433
12.47	0.02947	0.030235
12.5	0.029308	0.029992
12.53	0.029138	0.029797
12.56	0.028986	0.029584
12.59	0.028831	0.029387
12.62	0.028702	0.029217
12.65	0.028574	0.029005
12.68	0.028454	0.028807
12.71	0.028337	0.02859
12.74	0.02819	0.028401
12.77	0.02807	0.028215
12.8	0.027947	0.028001
12.83	0.027858	0.027827
12.86	0.02774	0.027587
12.89	0.027634	0.027402
12.92	0.027511	0.027206
12.95	0.027378	0.026981
12.98	0.027278	0.026786
13.01	0.027157	0.026584
13.04	0.027037	0.026408
13.07	0.026914	0.026241
13.1	0.026776	0.02606
13.13	0.02667	0.025876
13.16	0.02654	0.025684
13.19	0.026425	0.025557
13.22	0.026315	0.025398
13.25	0.026182	0.025238
13.28	0.026079	0.025098
13.31	0.025959	0.024939
13.34	0.025847	0.024824
13.37	0.02573	0.024716
13.4	0.02565	0.024591
13.43	0.025564	0.024478
13.46	0.025474	0.02434
13.49	0.025399	0.024216
13.52	0.025299	0.024089
13.55	0.02521	0.023977
13.58	0.025157	0.023861
13.61	0.025094	0.023704
13.64	0.025025	0.023577
13.67	0.024928	0.023418
13.7	0.024851	0.023291
13.73	0.0248	0.023149
13.76	0.024736	0.023027
13.79	0.024665	0.022889
13.82	0.024586	0.022741
13.85	0.024505	0.02263
13.88	0.024449	0.022495
13.91	0.024391	0.022366
13.94	0.02432	0.022268
13.97	0.02424	0.022137
14	0.024138	0.022035
14.03	0.024044	0.021897
14.06	0.023967	0.021773
14.09	0.023875	0.021652
14.12	0.02376	0.021539
14.15	0.023664	0.021452
14.18	0.023553	0.021316
14.21	0.023539	0.021214
14.24	0.023477	0.021132
14.27	0.023395	0.02102
14.3	0.023292	0.020942
14.33	0.023216	0.020846
14.36	0.023135	0.020745
14.39	0.023074	0.020638
14.42	0.023011	0.020561
14.45	0.022934	0.020478
14.48	0.022853	0.020368
14.51	0.022786	0.020295
14.54	0.022726	0.020211
14.57	0.022671	0.020138
14.6	0.022631	0.020072
14.63	0.022579	0.019986
14.66	0.022519	0.019921
14.69	0.02247	0.019847
14.72	0.022424	0.019775
14.75	0.022385	0.019709
14.78	0.022335	0.019629
14.81	0.022266	0.019562
14.84	0.022202	0.019473
14.87	0.022142	0.0194
14.9	0.02208	0.019351
14.93	0.022033	0.019288
14.96	0.021955	0.019217
14.99	0.021875	0.019145
15.02	0.021806	0.019077
15.05	0.021741	0.019021
15.08	0.021658	0.018979
15.11	0.02158	0.018915
15.14	0.021536	0.018832
15.17	0.021494	0.018784
15.2	0.021437	0.018731
15.21	0.021388	0.01873
15.23	0.021341	0.018688
15.26	0.021318	0.018646
15.29	0.021309	0.018598
15.32	0.021276	0.018556
15.35	0.021223	0.018529
15.38	0.021205	0.0185
15.41	0.021202	0.018462
15.44	0.021192	0.018405
15.47	0.021181	0.018376
15.5	0.02114	0.018345
15.53	0.021123	0.01831
15.56	0.021104	0.018262
15.59	0.021093	0.018223
15.62	0.021069	0.018188
15.65	0.021042	0.01816
15.68	0.021007	0.01813
15.71	0.020982	0.018091
15.74	0.02096	0.018042
15.77	0.020937	0.017992
15.8	0.020894	0.017951
15.83	0.020851	0.017917
15.86	0.020805	0.017879
15.89	0.020774	0.017842
15.92	0.020747	0.017806
15.95	0.020695	0.017776
15.98	0.020655	0.017755
16.01	0.02061	0.017719
16.04	0.020609	0.017685
16.07	0.020595	0.01764
16.1	0.020575	0.017606
16.13	0.020557	0.017593
16.16	0.020537	0.017582
16.19	0.020548	0.017548
16.22	0.020557	0.017517
16.25	0.020542	0.017492
16.28	0.020546	0.01748
16.31	0.02054	0.017475
16.34	0.020546	0.017457
16.37	0.020595	0.017433
16.4	0.020666	0.017423
16.43	0.020742	0.01743
16.46	0.020849	0.01743
16.49	0.020907	0.017428
16.52	0.020953	0.017392
16.55	0.020972	0.017378
16.58	0.020992	0.017382
16.61	0.021004	0.0174
16.64	0.021011	0.017396
16.67	0.021029	0.017383
16.7	0.021018	0.017373
16.73	0.020998	0.017379
16.76	0.020961	0.017385
16.79	0.020947	0.017388
16.82	0.020936	0.017384
16.85	0.02092	0.017365
16.88	0.020888	0.017393
16.91	0.020803	0.017417
16.94	0.020691	0.017432
16.97	0.020608	0.017449
17	0.020551	0.017466
17.03	0.020498	0.017498
17.06	0.02046	0.017545
17.09	0.020449	0.017581
17.12	0.020452	0.017632
17.15	0.020468	0.017677
17.18	0.020474	0.017743
17.21	0.02048	0.017816
17.24	0.020516	0.017902
17.27	0.020563	0.017956
17.3	0.020617	0.018012
17.33	0.020668	0.018117
17.36	0.020702	0.018232
17.39	0.020756	0.018339
17.42	0.020838	0.018452
17.45	0.020915	0.018563
17.48	0.02101	0.018719
17.51	0.021068	0.018853
17.54	0.02113	0.018989
17.57	0.021203	0.019116
17.6	0.021281	0.019253
17.63	0.021379	0.01942
17.66	0.021456	0.019577
17.69	0.021538	0.019758
17.72	0.021635	0.019898
17.75	0.021654	0.020056
17.78	0.02172	0.020272
17.81	0.021826	0.020457
17.84	0.021919	0.020669
17.87	0.022017	0.020854
17.9	0.022119	0.021019
17.93	0.022237	0.021214
17.96	0.022372	0.021415
17.99	0.022499	0.021677
18.02	0.022663	0.021896
18.05	0.022823	0.022154
18.08	0.023051	0.022365
18.11	0.02324	0.022544
18.14	0.023393	0.022821
18.17	0.023615	0.023062
18.2	0.023836	0.023319
18.23	0.024093	0.023556
18.26	0.024329	0.02381
18.29	0.024543	0.024082
18.32	0.024789	0.02434
18.35	0.024978	0.024604
18.38	0.025273	0.02485
18.41	0.02551	0.025156
18.44	0.025739	0.025419
18.47	0.025983	0.025628
18.5	0.026194	0.025913
18.53	0.02643	0.026152
18.56	0.026667	0.026447
18.59	0.026876	0.026702
18.62	0.027111	0.026949
18.65	0.027305	0.027189
18.68	0.027563	0.02742
18.71	0.027747	0.027692
18.74	0.027987	0.027919
18.75	0.028181	0.02814
18.77	0.028371	0.028172
18.8	0.028602	0.028378
18.83	0.028829	0.028569
18.86	0.029043	0.028763
18.89	0.029249	0.028969
18.92	0.029448	0.029158
18.95	0.029682	0.029367
18.98	0.029898	0.029509
19.01	0.030143	0.029698
19.04	0.030339	0.02983
19.07	0.030499	0.030008
19.1	0.030729	0.030152
19.13	0.030934	0.030288
19.16	0.031166	0.030427
19.19	0.031359	0.03055
19.22	0.031564	0.030667
19.25	0.031726	0.030781
19.28	0.031933	0.030879
19.32	0.032139	0.030972
19.34	0.032291	0.031058
19.37	0.032454	0.03116
19.4	0.032596	0.031214
19.43	0.032726	0.031265
19.46	0.032888	0.031316
19.49	0.033002	0.031359
19.52	0.033138	0.031419
19.55	0.033237	0.03146
19.58	0.033334	0.031486
19.61	0.033419	0.031498
19.64	0.033464	0.031511
19.67	0.033502	0.031535
19.7	0.033543	0.03155
19.73	0.033583	0.031528
19.76	0.033623	0.03148
19.79	0.033649	0.031468
19.82	0.033658	0.031456
19.85	0.033669	0.031419
19.88	0.033705	0.031361
19.91	0.033722	0.031311
19.94	0.033724	0.031269
19.97	0.03372	0.031218
20	0.033719	0.031165
20.03	0.033721	0.031089
20.06	0.033717	0.031001
20.09	0.033701	0.030922
20.12	0.033676	0.030827
20.15	0.033641	0.030738
20.18	0.033618	0.03065
20.21	0.033602	0.030554
20.24	0.033574	0.030439
20.27	0.033505	0.030321
20.3	0.033445	0.030239
20.33	0.033348	0.030114
20.36	0.033277	0.03
20.39	0.033188	0.029866
20.42	0.033074	0.029728
20.45	0.032958	0.029598
20.48	0.032811	0.02943
20.51	0.03269	0.029286
20.54	0.032542	0.02913
20.57	0.032437	0.028989
20.6	0.032263	0.028836
20.63	0.032089	0.028642
20.66	0.03195	0.028473
20.69	0.031773	0.028271
20.72	0.031627	0.028117
20.75	0.031491	0.027966
20.78	0.031322	0.027796
20.81	0.031187	0.027604
20.84	0.031045	0.027397
20.87	0.030924	0.027212
20.9	0.030793	0.027033
20.93	0.030669	0.026891
20.96	0.030546	0.02671
20.99	0.03042	0.026507
21.02	0.030295	0.026317
21.05	0.030143	0.026121
21.08	0.030021	0.025947
21.11	0.029896	0.025797
21.14	0.029778	0.025598
21.17	0.029648	0.025435
21.2	0.029487	0.025243
21.23	0.02934	0.02508
21.26	0.029212	0.024913
21.29	0.029044	0.024731
21.32	0.029023	0.024568
21.35	0.028929	0.024388
21.38	0.02874	0.02425
21.41	0.028572	0.02407
21.44	0.028419	0.0239
21.47	0.02823	0.023762
21.5	0.028078	0.023626
21.53	0.027911	0.02349
21.56	0.027745	0.023317
21.59	0.027562	0.023152
21.62	0.027408	0.023007
21.65	0.02726	0.022854
21.68	0.027059	0.022775
21.71	0.026884	0.022645
21.74	0.026738	0.022521
21.77	0.026599	0.0224
21.8	0.026454	0.022254
21.83	0.026285	0.022151
21.86	0.026137	0.022049
21.89	0.025972	0.021935
21.92	0.025879	0.021796
21.95	0.025735	0.021696
21.98	0.025571	0.021602
22.01	0.025417	0.021497
22.04	0.025264	0.021396
22.07	0.025136	0.021282
22.1	0.025026	0.02118
22.13	0.024886	0.021091
22.16	0.024758	0.020982
22.19	0.024628	0.020889
22.22	0.024528	0.020776
22.25	0.024402	0.020703
22.28	0.024295	0.020619
22.31	0.024166	0.020542
22.32	0.024034	0.020528
22.34	0.023931	0.020457
22.37	0.023825	0.020346
22.4	0.023722	0.020256
22.43	0.023594	0.020202
22.46	0.023463	0.020128
22.49	0.023358	0.02005
22.52	0.023243	0.019965
22.55	0.023152	0.019885
22.58	0.023052	0.01983
22.61	0.022905	0.01979
22.64	0.022812	0.019735
22.67	0.022702	0.019672
22.7	0.022605	0.019629
22.73	0.022507	0.019579
22.76	0.02241	0.019544
22.79	0.022335	0.0195
22.82	0.022265	0.019445
22.85	0.022185	0.019392
22.88	0.022088	0.019342
22.91	0.022014	0.019314
22.94	0.021929	0.019293
22.97	0.021857	0.019248
23	0.021812	0.019211
23.03	0.02175	0.019169
23.06	0.021689	0.019145
23.09	0.021622	0.019115
23.12	0.021574	0.01907
23.15	0.021538	0.019047
23.18	0.021478	0.019021
23.21	0.021422	0.018997
23.24	0.021358	0.018962
23.27	0.021312	0.018927
23.3	0.021275	0.01889
23.33	0.021229	0.018863
23.36	0.021192	0.018852
23.39	0.021159	0.018839
23.42	0.021133	0.018819
23.45	0.021095	0.018796
23.48	0.021032	0.018779
23.51	0.020968	0.018774
23.54	0.020882	0.018774
23.57	0.020848	0.018745
23.6	0.020818	0.01873
23.63	0.020778	0.018739
23.66	0.020741	0.018763
23.69	0.020697	0.018778
23.72	0.020656	0.01878
23.75	0.020624	0.01878
23.78	0.020603	0.018774
23.81	0.020568	0.018794
23.84	0.02051	0.018827
23.87	0.020488	0.018853
23.9	0.020472	0.018888
23.93	0.020451	0.018909
23.96	0.020439	0.018949
23.99	0.020423	0.019017
24.02	0.020425	0.019058
24.05	0.020437	0.019104
24.08	0.020426	0.019155
24.11	0.020407	0.019222
24.14	0.020381	0.019298
24.17	0.020376	0.019395
24.2	0.020384	0.019473
24.23	0.020394	0.019568
24.26	0.020404	0.019676
24.29	0.020407	0.019805
24.32	0.020416	0.019906
24.35	0.020441	0.020065
24.38	0.020453	0.020196
24.41	0.020465	0.020374
24.44	0.020459	0.020546
24.47	0.020449	0.020724
24.5	0.020488	0.020887
24.53	0.020503	0.021064
24.56	0.020522	0.021317
24.59	0.02054	0.021549
24.62	0.020582	0.021781
24.65	0.020645	0.022057
24.68	0.020694	0.022301
24.71	0.02075	0.022573
24.74	0.020802	0.022861
24.77	0.020864	0.023182
24.8	0.020952	0.023547
24.83	0.021042	0.023874
24.86	0.021136	0.024281
24.89	0.021148	0.024582
24.92	0.021231	0.024998
24.95	0.02131	0.025355
24.98	0.021437	0.025722
25.01	0.021569	0.026193
25.04	0.021718	0.026611
25.07	0.021854	0.027026
25.1	0.02201	0.027445
25.13	0.022162	0.027871
25.16	0.022344	0.028387
25.19	0.022563	0.02886
25.22	0.022759	0.02941
25.25	0.022972	0.029803
25.28	0.023156	0.030274
25.31	0.023364	0.030828
25.34	0.023648	0.031312
25.37	0.023882	0.031884
25.4	0.024163	0.032372
25.43	0.024412	0.032952
25.46	0.024642	0.033351
25.49	0.024944	0.033847
25.52	0.025216	0.034457
25.55	0.025529	0.034943
25.58	0.025811	0.035504
25.61	0.0261	0.035992
25.64	0.026461	0.036392
25.67	0.02676	0.036955
25.7	0.027046	0.037446
25.73	0.027348	0.037989
25.76	0.027721	0.03843
25.79	0.028	0.03884
25.82	0.028347	0.039331
25.85	0.028695	0.039776
25.88	0.028938	0.040272
25.89	0.02931	0.040335
25.91	0.029617	0.040657
25.94	0.029922	0.04105
25.97	0.030264	0.041497
26	0.030556	0.041924
26.03	0.030862	0.042293
26.06	0.03117	0.04265
26.09	0.031439	0.043064
26.12	0.031802	0.043405
26.15	0.032107	0.043732
26.18	0.032448	0.044115
26.21	0.032736	0.04436
26.24	0.033027	0.044725
26.27	0.033299	0.045022
26.3	0.03355	0.045303
26.33	0.03384	0.045624
26.36	0.034085	0.045889
26.39	0.034358	0.046141
26.42	0.034542	0.046385
26.45	0.034744	0.046637
26.48	0.034973	0.046896
26.51	0.035168	0.047091
26.54	0.035369	0.047302
26.57	0.035501	0.047458
26.6	0.035609	0.047643
26.63	0.035782	0.047812
26.66	0.035931	0.047949
26.69	0.036083	0.048091
26.72	0.036172	0.048218
26.75	0.036254	0.048337
26.78	0.036333	0.048418
26.81	0.036431	0.048471
26.84	0.03652	0.048519
26.87	0.036571	0.04857
26.9	0.036606	0.048637
26.93	0.036631	0.048647
26.96	0.036643	0.048645
26.99	0.036672	0.048618
27.02	0.036675	0.048604
27.05	0.036667	0.048577
27.08	0.03666	0.048538
27.11	0.036659	0.048482
27.14	0.036649	0.048421
27.17	0.036628	0.048347
27.2	0.036572	0.048279
27.23	0.036517	0.048205
27.26	0.036463	0.048071
27.29	0.036395	0.047971
27.32	0.036334	0.047874
27.35	0.036259	0.04777
27.38	0.036174	0.047663
27.41	0.036069	0.047523
27.44	0.035979	0.047404
27.47	0.035887	0.047284
27.5	0.035744	0.047132
27.53	0.035616	0.047033
27.56	0.035516	0.046886
27.59	0.035394	0.046743
27.62	0.035256	0.04662
27.65	0.035083	0.04648
27.68	0.034942	0.046365
27.71	0.034782	0.046245
27.74	0.034661	0.046108
27.77	0.034499	0.045951
27.8	0.034311	0.045836
27.83	0.034151	0.045737
27.86	0.033966	0.045616
27.89	0.033814	0.045516
27.92	0.033694	0.045375
27.95	0.033472	0.045282
27.98	0.033283	0.045193
28.01	0.033077	0.045093
28.04	0.032924	0.045019
28.07	0.032729	0.044923
28.1	0.032575	0.044869
28.13	0.03239	0.044818
28.16	0.032171	0.044745
28.19	0.031985	0.044679
28.22	0.031769	0.044631
28.25	0.031599	0.044606
28.28	0.031391	0.044594
28.31	0.031221	0.044568
28.34	0.031052	0.044548
28.37	0.030861	0.044548
28.4	0.030699	0.044567
28.43	0.030547	0.044609
28.46	0.030517	0.044634
28.49	0.030337	0.044688
28.52	0.030196	0.044749
28.55	0.030021	0.044818
28.58	0.029863	0.0449
28.61	0.029679	0.044992
28.64	0.029503	0.045078
28.67	0.029357	0.045157
28.7	0.02922	0.04527
28.73	0.029076	0.045412
28.76	0.028895	0.045562
28.79	0.028764	0.045708
28.82	0.028611	0.045852
28.85	0.028463	0.045962
28.88	0.028343	0.046149
28.91	0.028221	0.04634
28.94	0.028087	0.046555
28.97	0.027961	0.046728
29	0.027828	0.046923
29.03	0.027724	0.047129
29.06	0.027578	0.047343
29.09	0.027476	0.047601
29.12	0.027377	0.047813
29.15	0.027274	0.048033
29.18	0.027174	0.048329
29.21	0.027049	0.048542
29.24	0.026951	0.048853
29.27	0.026859	0.049123
29.3	0.026782	0.049412
29.33	0.026725	0.049778
29.36	0.02662	0.050112
29.39	0.026536	0.050523
29.42	0.026464	0.050818
29.45	0.026425	0.051192
29.45	0.026361	0.051257
29.48	0.026306	0.05164
29.51	0.026253	0.052052
29.54	0.02619	0.052568
29.57	0.026164	0.053037
29.6	0.026138	0.053526
29.63	0.026104	0.054049
29.66	0.026071	0.054585
29.69	0.026033	0.055263
29.72	0.026028	0.05587
29.75	0.026033	0.056606
29.78	0.026031	0.057152
29.81	0.026033	0.057847
29.84	0.026031	0.05875
29.87	0.026058	0.05955
29.9	0.026095	0.060518
29.93	0.026136	0.061403
29.96	0.026158	0.062353
29.99	0.026187	0.063351
30.02	0.026252	0.064393
30.05	0.026334	0.065671
30.08	0.026397	0.066825
30.11	0.02647	0.068255
30.14	0.02654	0.069569
30.17	0.026619	0.070701
30.2	0.026751	0.072367
30.23	0.026851	0.073827
30.26	0.026965	0.075594
30.29	0.0271	0.077167
30.32	0.027244	0.078774
30.35	0.027448	0.0804
30.38	0.027585	0.082032
30.41	0.027781	0.084031
30.44	0.027965	0.085774
30.47	0.028164	0.087519
30.5	0.028401	0.089572
30.53	0.028657	0.091044
30.56	0.028885	0.093131
30.59	0.029126	0.094916
30.62	0.029378	0.096722
30.65	0.029722	0.098811
30.68	0.029994	0.100565
30.71	0.030359	0.102615
30.74	0.030606	0.104111
30.77	0.030922	0.106175
30.8	0.031319	0.107919
30.83	0.031675	0.109631
30.86	0.032048	0.111596
30.89	0.032411	0.113269
30.92	0.032837	0.114886
30.95	0.033145	0.116472
30.98	0.033523	0.11803
31.01	0.033953	0.119789
31.04	0.034279	0.121288
31.07	0.034744	0.122944
31.1	0.035124	0.124065
31.13	0.035426	0.125364
31.16	0.035851	0.126798
31.19	0.03617	0.127957
31.22	0.0366	0.129212
31.25	0.036942	0.130191
31.28	0.037291	0.131082
31.31	0.037615	0.131827
31.34	0.03792	0.132635
31.37	0.038235	0.133412
31.4	0.038539	0.134013
31.43	0.038817	0.13461
31.46	0.039137	0.135035
31.49	0.039331	0.135305
31.52	0.039579	0.135697
31.55	0.039808	0.135939
31.58	0.040087	0.136109
31.61	0.04029	0.136204
31.64	0.040458	0.136225
31.67	0.040645	0.136207
31.7	0.040761	0.136107
31.73	0.040954	0.135929
31.76	0.041083	0.135721
31.79	0.041206	0.13548
31.82	0.041324	0.135167
31.85	0.041423	0.134901
31.88	0.041493	0.134363
31.91	0.041562	0.133873
31.95	0.041612	0.133237
31.97	0.041656	0.132658
32	0.041662	0.13201
32.03	0.041689	0.131159
32.06	0.041694	0.130508
32.09	0.041699	0.129527
32.12	0.041683	0.128624
32.15	0.041654	0.127687
32.18	0.041611	0.126545
32.21	0.041546	0.125481
32.24	0.041478	0.12438
32.27	0.041396	0.123262
32.3	0.041307	0.122084
32.33	0.041196	0.120658
32.36	0.041059	0.119427
32.39	0.040946	0.117963
32.42	0.04079	0.116906
32.45	0.040658	0.115376
32.48	0.040508	0.114047
32.51	0.040318	0.112697
32.54	0.040148	0.111123
32.57	0.039938	0.10977
32.6	0.039755	0.108439
32.63	0.039515	0.107086
32.66	0.039312	0.105696
32.69	0.039095	0.104065
32.72	0.038846	0.102665
32.75	0.038616	0.101028
32.78	0.038361	0.099619
32.81	0.038137	0.098414
32.84	0.037959	0.096736
32.87	0.037674	0.09532
32.9	0.037404	0.093683
32.93	0.037128	0.092269
32.96	0.036861	0.090846
32.99	0.036618	0.089421
33	0.036313	0.089181
33.02	0.036115	0.088001
33.05	0.035819	0.086372
33.08	0.035568	0.084975
33.11	0.03533	0.083366
33.14	0.03504	0.082018
33.17	0.034767	0.080942
33.2	0.034494	0.079471
33.23	0.034221	0.078235
33.27	0.03392	0.076837
33.29	0.033687	0.075659
33.32	0.033441	0.074501
33.35	0.033121	0.073158
33.38	0.032908	0.072222
33.41	0.032639	0.070929
33.44	0.032416	0.06982
33.47	0.032132	0.068761
33.5	0.031828	0.067586
33.53	0.03158	0.066611
33.56	0.031306	0.065731
33.59	0.031146	0.064688
33.62	0.030887	0.063607
33.65	0.030604	0.062701
33.68	0.03037	0.06179
33.71	0.030104	0.060715
33.74	0.029882	0.05995
33.77	0.029724	0.058904
33.8	0.029459	0.058026
33.83	0.029235	0.057181
33.86	0.028993	0.056204
33.89	0.028788	0.055362
33.92	0.028539	0.054541
33.95	0.028389	0.053741
33.98	0.028173	0.053004
34.01	0.027931	0.05212
34.04	0.02775	0.051386
34.07	0.027542	0.050571
34.1	0.027342	0.049907
34.13	0.027177	0.049377
34.16	0.026982	0.048649
34.19	0.026819	0.048002
34.22	0.026628	0.047288
34.25	0.026461	0.046689
34.28	0.026304	0.046034
34.31	0.026115	0.045561
34.34	0.026011	0.044992
34.37	0.025863	0.044361
34.4	0.025724	0.043822
34.43	0.025561	0.043243
34.46	0.025432	0.042743
34.49	0.02531	0.042323
34.52	0.025194	0.041757
34.55	0.025075	0.041279
34.59	0.024931	0.040747
34.61	0.024803	0.040294
34.64	0.024709	0.039831
34.67	0.02461	0.039294
34.7	0.024535	0.038908
34.73	0.024411	0.038401
34.76	0.024325	0.037974
34.79	0.024235	0.037489
34.82	0.024143	0.037074
34.85	0.024054	0.036676
34.88	0.023943	0.036301
34.91	0.023869	0.035961
34.94	0.023784	0.035588
34.97	0.023698	0.035221
35	0.023632	0.034913
35.03	0.02354	0.034552
35.06	0.023458	0.034313
35.09	0.023384	0.033998
35.12	0.02334	0.033723
35.15	0.023287	0.03348
35.18	0.023232	0.033215
35.21	0.023191	0.032975
35.24	0.023132	0.032745
35.27	0.023105	0.032521
35.3	0.023066	0.032288
35.33	0.023006	0.03204
35.36	0.022946	0.031853
35.39	0.02291	0.031637
35.42	0.022873	0.031428
35.45	0.022834	0.03121
35.48	0.022799	0.030988
35.51	0.022752	0.03079
35.54	0.022717	0.030557
35.57	0.022712	0.030333
35.6	0.022684	0.030084
35.63	0.022636	0.029907
35.66	0.022604	0.029698
35.69	0.022583	0.029478
35.72	0.022537	0.029269
35.75	0.022506	0.029032
35.78	0.022477	0.028833
35.81	0.022449	0.028708
35.84	0.022407	0.028517
35.87	0.022378	0.028351
35.91	0.022355	0.028179
35.93	0.022345	0.028041
35.96	0.022327	0.027911
35.99	0.022287	0.027804
36.02	0.022242	0.027709
36.05	0.022222	0.027578
36.08	0.022209	0.027473
36.11	0.022183	0.027371
36.14	0.022153	0.027293
36.17	0.022116	0.027214
36.2	0.022091	0.027135
36.23	0.02207	0.027052
36.26	0.022046	0.026978
36.29	0.022008	0.026921
36.32	0.02199	0.02685
36.35	0.021962	0.026767
36.38	0.02193	0.026688
36.41	0.021917	0.026582
36.44	0.021894	0.026481
36.47	0.021857	0.026396
36.5	0.021835	0.026274
36.53	0.021812	0.026186
36.56	0.021797	0.026072
36.57	0.021761	0.026052
36.59	0.021731	0.025979
36.62	0.02171	0.025855
36.65	0.021686	0.025733
36.68	0.021694	0.025605
36.71	0.021673	0.025465
36.74	0.021645	0.025347
36.77	0.021622	0.025231
36.8	0.021592	0.025111
36.83	0.021582	0.024979
36.86	0.021554	0.024835
36.89	0.021546	0.024741
36.92	0.021527	0.024646
36.95	0.021505	0.024561
36.98	0.021501	0.024459
37.01	0.021488	0.024364
37.04	0.021458	0.02429
37.07	0.021434	0.024197
37.1	0.021423	0.024124
37.13	0.021412	0.024047
37.16	0.021404	0.02399
37.19	0.021376	0.023935
37.23	0.021333	0.023877
37.25	0.021317	0.023835
37.28	0.021314	0.023769
37.31	0.021313	0.023747
37.34	0.021286	0.023707
37.37	0.021247	0.023662
37.4	0.021243	0.023617
37.43	0.021243	0.023547
37.46	0.021215	0.023496
37.49	0.02119	0.023462
37.52	0.021183	0.023421
37.55	0.021179	0.023375
37.58	0.02117	0.023326
37.61	0.021163	0.023259
37.64	0.02115	0.023211
37.67	0.021123	0.023173
37.7	0.021123	0.023132
37.73	0.021129	0.023049
37.76	0.021134	0.022999
37.79	0.021109	0.022953
37.82	0.021074	0.02291
37.85	0.021081	0.022874
37.88	0.021078	0.022832
37.91	0.021078	0.022772
37.94	0.021077	0.022726
37.97	0.021064	0.022697
38	0.021037	0.022666
38.03	0.021025	0.022627
38.06	0.021037	0.022593
38.09	0.021033	0.022572
38.12	0.021028	0.022563
38.15	0.020987	0.022565
38.18	0.020974	0.022533
38.21	0.020985	0.022514
38.24	0.020983	0.022487
38.27	0.020962	0.022489
38.3	0.020952	0.022493
38.33	0.020943	0.022471
38.36	0.020943	0.022444
38.39	0.020951	0.022407
38.42	0.02093	0.022397
38.45	0.020922	0.022391
38.48	0.020918	0.022363
38.51	0.020928	0.022317
38.55	0.02093	0.02229
38.57	0.020912	0.022269
38.6	0.020897	0.02222
38.63	0.020888	0.022191
38.66	0.020891	0.022139
38.69	0.02089	0.022088
38.72	0.020879	0.022061
38.75	0.020863	0.022031
38.78	0.020863	0.021991
38.81	0.020876	0.021969
38.84	0.020875	0.021946
38.87	0.020857	0.02192
38.9	0.02087	0.021895
38.93	0.020855	0.021869
38.96	0.020853	0.021825
38.99	0.020849	0.021799
39.02	0.020845	0.021795
39.05	0.020815	0.021772
39.08	0.020801	0.021765
39.11	0.020809	0.021738
39.14	0.020812	0.021714
39.17	0.020813	0.021704
39.2	0.020798	0.021708
39.23	0.020768	0.021693
39.26	0.020768	0.021664
39.29	0.020775	0.021628
39.32	0.020771	0.021608
39.35	0.02077	0.021596
39.38	0.020733	0.021587
39.41	0.020717	0.021549
39.44	0.020737	0.021521
39.47	0.020751	0.021484
39.5	0.020741	0.021471
39.53	0.020713	0.021455
39.56	0.020704	0.021437
39.59	0.020682	0.021406
39.62	0.020683	0.021375
39.65	0.020684	0.021355
39.68	0.020669	0.021344
39.71	0.020667	0.021313
39.74	0.020676	0.021283
39.77	0.020682	0.021264
39.8	0.020683	0.021273
39.83	0.020684	0.021289
39.87	0.020676	0.021289
39.89	0.020671	0.021278
39.92	0.020673	0.021276
39.95	0.02068	0.021278
39.98	0.020695	0.0213
40.01	0.020694	0.021329
40.04	0.020699	0.02133
40.07	0.020727	0.021335
40.1	0.020722	0.021347
40.13	0.020706	0.021392
40.14	0.020718	0.021392
40.16	0.020723	0.021417
40.19	0.020732	0.021429
40.22	0.020766	0.021435
40.25	0.02078	0.021468
40.28	0.020794	0.021517
40.31	0.020822	0.021558
40.34	0.020839	0.021567
40.37	0.020871	0.021609
40.4	0.020904	0.02165
40.43	0.020947	0.021717
40.46	0.020987	0.021777
40.49	0.021034	0.021806
40.52	0.021119	0.021844
40.55	0.021167	0.021891
40.58	0.021232	0.021957
40.61	0.021296	0.022016
40.64	0.021395	0.022056
40.67	0.021507	0.022094
40.7	0.021592	0.022155
40.73	0.021687	0.022224
40.76	0.021789	0.022302
40.79	0.021888	0.022353
40.82	0.02207	0.022414
40.85	0.022197	0.022468
40.88	0.022314	0.022529
40.91	0.022439	0.022565
40.94	0.022575	0.022613
40.97	0.022736	0.022632
41	0.022887	0.022674
41.03	0.023054	0.022718
41.06	0.023203	0.022738
41.09	0.023418	0.022773
41.12	0.023569	0.022792
41.15	0.023739	0.022802
41.19	0.023921	0.022841
41.21	0.024087	0.022875
41.24	0.024303	0.022892
41.27	0.024485	0.022885
41.3	0.024655	0.022906
41.33	0.024865	0.022942
41.36	0.025037	0.022964
41.39	0.025251	0.023004
41.42	0.025461	0.023011
41.45	0.025678	0.023043
41.48	0.02585	0.02308
41.51	0.026003	0.023118
41.54	0.026216	0.02316
41.57	0.026372	0.023203
41.6	0.026584	0.023239
41.63	0.026741	0.023296
41.66	0.026883	0.02338
41.69	0.027014	0.023481
41.72	0.027151	0.023542
41.75	0.027325	0.023639
41.78	0.027475	0.023707
41.81	0.0276	0.023784
41.84	0.02774	0.023839
41.87	0.02783	0.023899
41.9	0.027966	0.023957
41.93	0.028086	0.023996
41.96	0.028193	0.024068
41.99	0.028274	0.024135
42.02	0.028369	0.024174
42.05	0.028448	0.024206
42.08	0.028521	0.024252
42.11	0.028596	0.024286
42.14	0.02864	0.02431
42.17	0.028703	0.024329
42.2	0.028762	0.024346
42.23	0.028817	0.024342
42.26	0.028848	0.024357
42.29	0.028848	0.024363
42.32	0.02886	0.024353
42.35	0.02891	0.024336
42.38	0.028926	0.024325
42.41	0.028927	0.024299
42.44	0.02891	0.024306
42.47	0.028884	0.024296
42.5	0.028897	0.024274
42.53	0.028879	0.024262
42.56	0.028842	0.024229
42.59	0.0288	0.024227
42.62	0.028768	0.024214
42.65	0.028738	0.024178
42.68	0.028734	0.024135
42.71	0.028695	0.024105
42.74	0.028634	0.024087
42.77	0.028573	0.024038
42.8	0.028497	0.024021
42.83	0.02844	0.023984
42.86	0.028396	0.023933
42.89	0.028352	0.023924
42.92	0.028265	0.023897
42.95	0.028162	0.023859
42.98	0.028105	0.023819
43.01	0.028051	0.023771
43.04	0.027974	0.023746
43.07	0.027892	0.023704
43.1	0.027795	0.023664
43.13	0.027727	0.023623
43.16	0.027656	0.023587
43.19	0.027581	0.023548
43.22	0.027529	0.023511
43.25	0.027434	0.023466
43.28	0.02736	0.023412
43.31	0.027291	0.023361
43.34	0.027214	0.023312
43.37	0.027134	0.023288
43.4	0.027064	0.023241
43.43	0.027012	0.023195
43.46	0.026954	0.023129
43.49	0.026878	0.023091
43.52	0.026815	0.023063
43.55	0.026743	0.023024
43.58	0.0267	0.022959
43.61	0.026661	0.022943
43.64	0.026601	0.022939
43.67	0.026555	0.022911
43.67	0.026499	0.022914
43.7	0.026449	0.0229
43.73	0.02641	0.022894
43.76	0.026382	0.022887
43.79	0.026349	0.022877
43.82	0.026306	0.022871
43.85	0.026273	0.022885
43.88	0.026245	0.022862
43.91	0.026224	0.022841
43.94	0.026194	0.022834
43.97	0.026157	0.022825
44	0.026143	0.022801
44.03	0.026135	0.02276
44.06	0.026123	0.022712
44.09	0.026105	0.022678
44.12	0.026077	0.022647
44.15	0.02606	0.022575
44.18	0.026063	0.02252
44.21	0.026065	0.022464
44.24	0.026051	0.022364
44.27	0.026019	0.022296
44.3	0.026018	0.022252
44.33	0.026037	0.022175
44.36	0.02603	0.022092
44.39	0.026028	0.022028
44.42	0.026014	0.021986
44.45	0.026013	0.02191
44.48	0.02601	0.021872
44.51	0.026003	0.021805
44.54	0.025989	0.021765
44.57	0.025989	0.021735
44.6	0.025973	0.0217
44.63	0.025942	0.021673
44.66	0.02595	0.021629
44.69	0.025939	0.021603
44.72	0.025909	0.02159
44.75	0.025884	0.021564
44.78	0.025878	0.021541
44.81	0.02586	0.021532
44.84	0.025827	0.021527
44.87	0.025797	0.021506
44.9	0.025776	0.021499
44.93	0.025738	0.021492
44.96	0.025731	0.021493
44.99	0.025716	0.021471
45.02	0.025675	0.02148
45.05	0.025631	0.021503
45.08	0.025593	0.021495
45.11	0.02556	0.021447
45.14	0.025526	0.021438
45.17	0.025479	0.021443
45.2	0.025424	0.021437
45.23	0.025398	0.021426
45.26	0.02536	0.021408
45.29	0.025324	0.021396
45.32	0.025269	0.021394
45.35	0.025237	0.021399
45.38	0.025213	0.021382
45.41	0.025169	0.021352
45.44	0.025123	0.021337
45.47	0.025087	0.021324
45.5	0.025027	0.021318
45.53	0.024993	0.021304
45.56	0.024953	0.021277
45.59	0.024922	0.021273
45.62	0.024881	0.02124
45.65	0.024842	0.021237
45.68	0.024795	0.021225
45.71	0.024766	0.021198
45.74	0.024724	0.021188
45.77	0.024664	0.021177
45.8	0.02462	0.02116
45.83	0.0246	0.02116
45.86	0.024559	0.021151
45.89	0.024526	0.021128
45.92	0.024503	0.02113
45.95	0.024455	0.021129
45.98	0.02442	0.021136
46.01	0.024386	0.021109
46.04	0.024346	0.021099
46.07	0.0243	0.021081
46.1	0.024261	0.021076
46.13	0.02422	0.021085
46.16	0.02418	0.021079
46.19	0.02413	0.021056
46.22	0.02409	0.02103
46.25	0.02408	0.021034
46.28	0.024038	0.021037
46.31	0.024004	0.021023
46.34	0.023965	0.02099
46.37	0.023925	0.020981
46.4	0.023904	0.020988
46.43	0.02388	0.02099
46.46	0.023851	0.020995
46.49	0.023817	0.020999
46.52	0.023803	0.021004
46.55	0.023791	0.021015
46.58	0.02377	0.021034
46.61	0.023725	0.021035
46.64	0.023701	0.021028
46.67	0.023693	0.021023
46.7	0.023691	0.021034
46.73	0.023673	0.021067
46.76	0.02364	0.021083
46.79	0.023633	0.02108
46.82	0.023632	0.021071
46.85	0.023634	0.021071
46.88	0.02362	0.021108
46.91	0.023593	0.021115
46.94	0.023574	0.02113
46.97	0.023576	0.02113
47	0.023572	0.021144
47.03	0.023583	0.021168
47.06	0.023586	0.021187
47.09	0.023599	0.021171
47.12	0.023624	0.02115
47.15	0.023666	0.021143
47.18	0.023701	0.021145
47.21	0.023731	0.02116
47.24	0.023791	0.021147
47.25	0.023859	0.021142
47.27	0.023932	0.021143
47.3	0.024032	0.021152
47.33	0.024103	0.021176
47.36	0.024212	0.021219
47.39	0.024356	0.021255
47.42	0.024504	0.021292
47.45	0.024702	0.021368
47.48	0.024872	0.021444
47.51	0.025039	0.021507
47.54	0.025241	0.021629
47.57	0.025453	0.021719
47.6	0.025744	0.02185
47.63	0.025981	0.021997
47.66	0.026238	0.022186
47.69	0.02657	0.02232
47.72	0.026818	0.022444
47.75	0.027168	0.022597
47.78	0.027494	0.022741
47.81	0.027829	0.022916
47.84	0.02823	0.023076
47.87	0.028598	0.023216
47.9	0.028945	0.023358
47.93	0.029358	0.023506
47.96	0.029814	0.023674
47.99	0.030222	0.023814
48.02	0.030646	0.023944
48.05	0.031132	0.024071
48.08	0.031517	0.024173
48.11	0.031991	0.024344
48.14	0.032417	0.024469
48.17	0.032867	0.024594
48.2	0.033403	0.024725
48.23	0.033848	0.024862
48.26	0.034315	0.02499
48.29	0.034692	0.025152
48.32	0.035121	0.025313
48.35	0.035628	0.02544
48.38	0.036017	0.025553
48.41	0.036476	0.025711
48.44	0.036846	0.025806
48.47	0.037215	0.025958
48.5	0.037578	0.026084
48.53	0.037927	0.026187
48.56	0.038275	0.02632
48.59	0.038555	0.026442
48.62	0.038858	0.026562
48.65	0.039092	0.026634
48.68	0.039319	0.026727
48.71	0.039581	0.02681
48.74	0.039767	0.026891
48.77	0.039965	0.026957
48.8	0.040112	0.027007
48.83	0.040276	0.027046
48.86	0.040369	0.027088
48.89	0.040417	0.027137
48.92	0.040507	0.027177
48.95	0.04055	0.027191
48.98	0.040581	0.027198
49.01	0.040605	0.027235
49.04	0.040582	0.027252
49.07	0.040546	0.027236
49.1	0.040501	0.027227
49.13	0.040439	0.027214
49.16	0.040351	0.027222
49.19	0.040245	0.02722
49.22	0.040124	0.027199
49.25	0.039986	0.027177
49.28	0.039824	0.027136
49.31	0.039686	0.0271
49.34	0.039513	0.027084
49.37	0.0393	0.027017
49.4	0.039112	0.026973
49.43	0.03897	0.026924
49.46	0.038796	0.026874
49.49	0.038612	0.026829
49.52	0.038363	0.026773
49.55	0.038176	0.026692
49.58	0.037961	0.026641
49.61	0.037815	0.026569
49.64	0.037567	0.026488
49.67	0.037372	0.026446
49.7	0.037189	0.026379
49.73	0.03701	0.026314
49.76	0.036846	0.026251
49.79	0.036693	0.026188
49.82	0.036655	0.026156
49.85	0.036488	0.026117
49.88	0.036316	0.026052
49.91	0.036136	0.026004
49.94	0.036003	0.025963
49.97	0.035827	0.025922
50	0.035713	0.025864
50.03	0.03556	0.02582
50.06	0.03541	0.025764
50.09	0.035296	0.025721
50.12	0.035161	0.025673
50.15	0.03503	0.025645
50.18	0.034913	0.025591
50.21	0.034801	0.025545
50.24	0.034704	0.025482
50.27	0.034581	0.025441
50.3	0.034489	0.025415
50.33	0.034387	0.025368
50.36	0.034284	0.025316
50.39	0.034218	0.025272
50.42	0.034123	0.02523
50.45	0.034037	0.025185
50.48	0.033949	0.025129
50.51	0.033879	0.025091
50.54	0.033813	0.025065
50.57	0.033744	0.025029
50.6	0.033648	0.024994
50.63	0.033551	0.024952
50.66	0.033484	0.024903
50.69	0.033409	0.024896
50.72	0.033309	0.024896
50.75	0.033223	0.024885
50.78	0.033139	0.024847
50.81	0.033057	0.024811
50.82	0.032965	0.024803
50.84	0.032868	0.024785
50.87	0.032759	0.024778
50.9	0.03265	0.024754
50.93	0.032576	0.024736
50.96	0.032455	0.024683
50.99	0.032357	0.024652
51.02	0.032254	0.024629
51.05	0.032107	0.024599
51.08	0.032012	0.024561
51.11	0.031911	0.024517
51.14	0.031814	0.024488
51.17	0.031713	0.024456
51.2	0.031569	0.02443
51.23	0.031459	0.024408
51.26	0.031351	0.024361
51.29	0.031247	0.02432
51.32	0.031143	0.024295
51.35	0.031016	0.024262
51.38	0.030917	0.024215
51.41	0.030825	0.024168
51.44	0.030724	0.024122
51.47	0.030585	0.024095
51.5	0.0305	0.024075
51.53	0.030393	0.024048
51.56	0.030293	0.024005
51.59	0.03022	0.023965
51.62	0.030111	0.023929
51.65	0.030014	0.023923
51.68	0.02994	0.02389
51.71	0.029856	0.023846
51.74	0.029785	0.023808
51.77	0.029705	0.023783
51.8	0.029638	0.023766
51.83	0.029559	0.023762
51.86	0.029495	0.02375
51.89	0.029444	0.023717
51.92	0.029393	0.023673
51.95	0.029335	0.023647
51.98	0.029277	0.023632
52.01	0.029241	0.023608
52.04	0.029191	0.023579
52.07	0.029151	0.023547
52.1	0.029105	0.023528
52.13	0.02904	0.023518
52.16	0.029004	0.023512
52.19	0.028965	0.023492
52.22	0.028914	0.023475
52.25	0.028876	0.023457
52.28	0.028833	0.023448
52.31	0.028804	0.023444
52.34	0.028794	0.023454
52.37	0.0288	0.023467
52.4	0.028802	0.023488
52.43	0.028794	0.023508
52.46	0.028816	0.023545
52.5	0.028849	0.023555
52.52	0.028888	0.023593
52.55	0.02894	0.023642
52.58	0.029006	0.023711
52.61	0.029069	0.02376
52.64	0.029173	0.023823
52.67	0.029266	0.023886
52.7	0.029351	0.023951
52.73	0.029469	0.024052
52.76	0.029604	0.024139
52.79	0.029786	0.024229
52.82	0.029946	0.024306
52.85	0.030132	0.024418
52.88	0.030382	0.024562
52.91	0.030609	0.024716
52.94	0.030917	0.024851
52.97	0.031211	0.02496
53	0.031494	0.025112
53.03	0.031887	0.025255
53.06	0.032238	0.025416
53.09	0.032716	0.025589
53.12	0.033171	0.025743
53.15	0.033729	0.025943
53.18	0.034156	0.026083
53.21	0.034711	0.026266
53.24	0.035387	0.026466
53.27	0.036014	0.026619
53.3	0.036779	0.026857
53.33	0.037454	0.027072
53.36	0.03756	0.027223
53.39	0.038112	0.027428
53.42	0.038805	0.027589
53.45	0.0395	0.027774
53.48	0.040348	0.027949
53.51	0.041051	0.02815
53.54	0.041776	0.028285
53.57	0.042611	0.028432
53.6	0.043194	0.028598
53.63	0.043999	0.028727
53.66	0.044647	0.02891
53.69	0.045311	0.029064
53.72	0.046031	0.029171
53.75	0.046622	0.02931
53.78	0.047137	0.029434
53.82	0.047721	0.029582
53.84	0.048291	0.029696
53.87	0.048761	0.029806
53.9	0.049201	0.029916
53.93	0.04965	0.029999
53.96	0.04994	0.030099
53.99	0.050296	0.030172
54.02	0.050557	0.030236
54.05	0.050794	0.030319
54.08	0.051018	0.030388
54.11	0.051181	0.030443
54.14	0.0513	0.030475
54.17	0.051356	0.030519
54.2	0.05139	0.03054
54.23	0.051391	0.030567
54.26	0.051357	0.030597
54.29	0.051248	0.03062
54.32	0.051141	0.03063
54.35	0.051028	0.030617
54.35	0.050875	0.030611
54.38	0.050696	0.03059
54.41	0.050444	0.030574
54.44	0.050208	0.030556
54.47	0.049924	0.030536
54.5	0.049711	0.030512
54.53	0.04945	0.030472
54.56	0.04912	0.030432
54.59	0.048814	0.030398
54.62	0.048458	0.030366
54.65	0.048154	0.03031
54.68	0.047831	0.030262
54.71	0.047491	0.030234
54.74	0.047172	0.030186
54.77	0.046834	0.030134
54.8	0.04654	0.03006
54.83	0.046262	0.029981
54.86	0.045911	0.029926
54.89	0.045669	0.029882
54.92	0.045318	0.029809
54.95	0.045056	0.029741
54.98	0.044744	0.029665
55.01	0.044458	0.029609
55.04	0.044187	0.029547
55.07	0.043914	0.029485
55.1	0.043655	0.029412
55.14	0.043393	0.029306
55.16	0.043114	0.02923
55.19	0.042871	0.029175
55.22	0.042596	0.029098
55.25	0.042399	0.029035
55.28	0.042124	0.028928
55.31	0.041864	0.028867
55.34	0.041605	0.028793
55.37	0.04131	0.028729
55.4	0.041049	0.028662
55.43	0.040766	0.028592
55.46	0.040559	0.028515
55.49	0.040269	0.028437
55.52	0.040021	0.028367
55.55	0.039779	0.028307
55.58	0.039507	0.028243
55.61	0.039281	0.028185
55.64	0.039051	0.028108
55.67	0.038833	0.028052
55.7	0.038608	0.027977
55.73	0.038369	0.027895
55.76	0.038153	0.027833
55.79	0.037893	0.02777
55.82	0.037722	0.027714
55.85	0.0375	0.027632
55.88	0.037269	0.027552
55.91	0.037083	0.027504
55.94	0.036864	0.027443
55.97	0.03666	0.02738
56	0.036496	0.027326
56.03	0.03634	0.02726
56.06	0.03618	0.027202
56.09	0.035973	0.02713
56.12	0.035806	0.027065
56.15	0.035621	0.027004
56.18	0.035465	0.026956
56.21	0.035363	0.026888
56.24	0.035218	0.026838
56.27	0.035101	0.026809
56.3	0.034961	0.026757
56.33	0.034863	0.026692
56.36	0.03477	0.026653
56.39	0.034684	0.026624
56.42	0.03461	0.026578
56.46	0.034539	0.026524
56.48	0.034498	0.02647
56.51	0.03448	0.026412
56.54	0.034463	0.026384
56.57	0.034454	0.02638
56.6	0.034449	0.026351
56.63	0.034483	0.026308
56.66	0.034543	0.026257
56.69	0.034573	0.026228
56.72	0.034631	0.026201
56.75	0.034731	0.026175
56.78	0.034814	0.026152
56.81	0.034944	0.026136
56.84	0.03506	0.026125
56.87	0.035174	0.026131
56.9	0.03534	0.026155
56.93	0.035366	0.026158
56.96	0.0355	0.026148
56.99	0.035665	0.026168
57.02	0.035849	0.026215
57.05	0.036027	0.026263
57.08	0.036289	0.026324
57.11	0.036529	0.026341
57.14	0.036848	0.026375
57.17	0.037101	0.026456
57.2	0.037407	0.026531
57.23	0.037791	0.026612
57.26	0.03816	0.026687
57.29	0.038622	0.026751
57.32	0.039041	0.026844
57.35	0.039496	0.02694
57.38	0.039963	0.027039
57.41	0.04047	0.027178
57.44	0.041103	0.02729
57.47	0.04161	0.027416
57.5	0.042199	0.027523
57.53	0.042705	0.027655
57.56	0.043132	0.02777
57.59	0.043754	0.027914
57.62	0.04431	0.028092
57.65	0.044919	0.028235
57.68	0.045429	0.028398
57.71	0.045952	0.028541
57.74	0.046493	0.028681
57.78	0.04698	0.028849
57.8	0.047535	0.029016
57.83	0.047997	0.029224
57.86	0.048531	0.029365
57.89	0.048958	0.02948
57.92	0.049359	0.029689
57.93	0.049847	0.029714
57.95	0.050242	0.029853
57.98	0.050692	0.030033
58.01	0.05109	0.030169
58.04	0.051474	0.030302
58.07	0.051908	0.030437
58.1	0.052189	0.030563
58.13	0.052539	0.030749
58.16	0.052821	0.030858
58.19	0.053099	0.030996
58.22	0.053384	0.031097
58.25	0.05359	0.031222
58.28	0.05377	0.031372
58.31	0.053931	0.031475
58.34	0.054053	0.031594
58.37	0.05416	0.031659
58.4	0.054206	0.031746
58.43	0.054226	0.031855
[truncated: 993 more rows]

## Sheet: Fig. 2
PANEL A
		E.V.			4E-BP1-4A				adjusted p value
	HBB	1	1	1	1.06218	0.854791	0.975918		0.196857	ns
	CDKN2B	1	1	1	1.76893	1.74869	1.86844		8.4e-05	***
	RPP25	1	1	1	1.82742	2.13421	2.14335		0.000574	***
	BCL2L12	1	1	1	3.0153	2.98896	2.40069		0.000645	***
	ID1	1	1	1	1.18292	1.05212	0.865937		0.233758	ns
	PHLDA1	1	1	1	1.23271	1.28765	1.01621		0.03459	*
	MAFK	1	1	1	1.13933	1.2388	1.20523		0.001336	**
	FOSL1	1	1	1	0.537232	0.73216	0.811801		0.008595	**
	POLD4	1	1	1	1.57959	1.42332	1.4244		0.000645	***
	CCDC85B	1	1	1	0.981718	0.995829	0.991251		0.025221	ns
	CDKN1B	1	1	1	2.26122	2.36861	2.53691		0.000116	***
	IER3	1	1	1	0.90259	0.633257	0.81194		0.020804	*
	ADM	1	1	1	2.05551	2.1013	1.89915		0.000116	***
	SLC2A1	1	1	1	1.59965	1.63764	1.67974		6.2e-05	***
	HNRNPA0	1	1	1	2.87725	2.32097	2.35036		0.000744	***
	COL4A2	1	1	1	2.0106	2.35318	1.88794		0.000889	***
	CEBPB	1	1	1	1.95572	1.77947	1.58121		0.001122	**
	TPRA1	1	1	1	2.05713	1.86611	2.20738		0.00055	***
	PPP1R10	1	1	1	1.36664	1.72153	1.5795		0.00267	**
PANEL B		Relative luminescence Fluc/Rluc					Tukey's multiple comparisons test	Mean Diff.	95.00% CI of diff.	Below threshold?	Summary	Adjusted P Value
	empty	0.00190024	0.00155728	0.0017708		empty vs. HBB	-0.003055	-0.006780 to 0.0006706	No	ns	0.2021	A-B
	HBB	0.00427431	0.00638446	0.00373318
	CDKN2B	0.00503217	0.00352537	0.00404132		HBB vs. CDKN2B	0.0005977	-0.003127 to 0.004323	No	ns	>0.9999	B-C
	RPP25	0.00106843	0.00157361	0.00133329		HBB vs. RPP25	0.003472	-0.0002530 to 0.007197	No	ns	0.0876	B-D
	BCL2L12	0.00113507	0.00269542	0.00192461		HBB vs. BCL2L12	0.002879	-0.0008462 to 0.006604	No	ns	0.2757	B-E
	POLD4	0.00177932	0.00387139	0.00282137		HBB vs. POLD4	0.001973	-0.001752 to 0.005698	No	ns	0.809	B-F
	CDKN1B	0.0185446	0.0174013	0.0136147		HBB vs. CDKN1B	-0.01172	-0.01545 to -0.007998	Yes	****	<0.0001	B-G
	ADM	0.00687331	0.00488687	0.00500144		HBB vs. ADM	-0.0007899	-0.004515 to 0.002935	No	ns	>0.9999	B-H
	SLC2A1	0.00748843	0.00661268	0.00717365		HBB vs. SLC2A1	-0.002294	-0.006019 to 0.001431	No	ns	0.6178	B-I
	HNRNPA0	0.00244958	0.00232709	0.00194832		HBB vs. HNRNPA0	0.002556	-0.001170 to 0.006281	No	ns	0.4515	B-J
	COL4A2	0.00334952	0.00257007	0.00256937		HBB vs. COL4A2	0.001968	-0.001758 to 0.005693	No	ns	0.8119	B-K
	CEBPB	0.00247735	0.00144734	0.00227057		HBB vs. CEBPB	0.002732	-0.0009929 to 0.006457	No	ns	0.3495	B-L
	TPRA1	0.0028953	0.00191372	0.00269624		HBB vs. TPRA1	0.002296	-0.001430 to 0.006021	No	ns	0.6169	B-M
	PPP1R10	0.00090239	0.00144579	0.00131746		HBB vs. PPP1R10	0.003575	-0.0001497 to 0.007301	No	ns	0.07	B-N
	ECMV	0.0217952	0.0268092	0.0211339		HBB vs. ECMV	-0.01845	-0.02217 to -0.01472	Yes	****	<0.0001	B-O
PANEL C		5'UTR			stem-loop-5'UTR
	HBB	1	1	1	0.464106	0.528388	0.483251		1e-05	***
	CDKN2B	1	1	1	0.770521	0.864831	0.773583		0.00126	**
	RPP25	1	1	1	0.596849	0.479248	0.354779		0.000765	***
	BCL2L12	1	1	1	0.926657	0.949491	1.42467		0.164545	ns
	POLD4	1	1	1	0.529177	0.513954	0.566239		8e-06	***
	CDKN1B	1	1	1	0.289292	0.286158	0.349386		8e-06	***
	ADM	1	1	1	0.460659	0.489396	0.392648		2.9e-05	***
	SLC2A1	1	1	1	0.436063	0.747327	0.629687		0.00443	**
	HNRNPA0	1	1	1	0.340565	0.263508	0.279254		8e-06	***
	COL4A2	1	1	1	0.629401	0.555602	0.666518		0.000152	***
	CEBPB	1	1	1	0.752514	0.90668	0.670986		0.010757	*
	TPRA1	1	1	1	0.105097	0.035918	0.0927402		7e-06	***
	PPP1R10	1	1	1	0.32904	0.136356	0.30323		0.000144	***
	ECMV	1	1	1	1.00057	1.73549	0.850454		0.15978	ns

## Sheet: Fig. 3
PANEL A
		DMSO cap				TORIN cap				DMSO A-cap				TORIN A-cap
	HBB	1	1	1	1	1.1735	0.785384	1.20671	0.907609	0.0200108	0.0197955	0.0236523	0.0159388	0.069341	0.0516784	0.0520576	0.0492984
	CDKN2B	1	1	1	1	2.20337	1.68207	1.58175	1.33853	0.147511	0.12289	0.13622	0.113664	0.28906	0.255	0.190196	0.213526
	RPP25	1	1	1	1	1.25094	1.81656	1.56975	1.2876	0.0520884	0.0521246	0.0491741	0.0405908	0.107114	0.111143	0.104407	0.107895
	BCL2L12	1	1	1	1	1.96094	1.80278	2.10158	1.77526	0.817745	0.446551	0.567144	0.49951	2.13781	0.651399	0.635658	0.809155
	POLD4	1	1	1	1	0.97295	0.96643	0.879041	0.746432	0.00341069	0.0071507	0.00950148	0.00445012	0.0157079	0.0217028	0.0163023	0.0124495
	CDKN1B	1	1	1	1	3.04391	2.41161	1.70743	1.89565	0.0322962	0.0202409	0.0218143	0.0395848	0.12729	0.0741327	0.0592723	0.0636719
	ADM	1	1	1	1	1.37603	1.52809	1.60358	1.04808	0.0275994	0.0206156	0.0366387	0.0167091	0.0951622	0.0301245	0.0819524	0.0309783
	SLC2A1	1	1	1	1	0.859283	1.0814	0.917618	0.82454	0.00679416	0.00817066	0.00702834	0.00607994	0.0172671	0.0121651	0.0107781	0.0108798
	HNRNPA0	1	1	1	1	1.8342	2.3464	2.48732	3.63236	0.394173	0.034265	0.29472	0.16168	0.170249	0.0425145	0.2138	0.372067
	COL4A2	1	1	1	1	0.946218	1.35765	2.47714	0.996964	0.0176211	0.0346055	0.0629894	0.0325081	0.0154185	0.0321638	0.0284432	0.027516
	CEBPB	1	1	1	1	2.1783	1.74722	2.11403	1.66124	0.00114363	0.00116541	0.00206543	0.00111693	0.00138205	0.00144247	0.00104463	0.00117951
	TPRA1	1	1	1	1	1.39331	2.19698	2.47643	1.66557	0.0493831	0.0309005	0.0538399	0.0380082	0.13094	0.0977387	0.0718997	0.111097
	PPP1R10	1	1	1	1	1.2623	1.35899	1.31104	1.18603	0.0500168	0.022651	0.0649909	0.0852463	0.142481	0.0624801	0.0858484	0.0305894
	ECMV	1	1	1	1	5.20556	5.06005	3.98124	2.55834	1.4523	1.1816	1.45813	1.65583	5.63488	7.11993	4.3055	3.68371
	Dunnett's multiple comparisons test	Mean Diff.	95.00% CI of diff.	Below threshold?	Summary	Adjusted P Value
	HBB
	DMSO cap vs. TORIN cap	-0.0183	-0.5926 to 0.5560	No	ns	0.9997
	DMSO cap vs. DMSO A-cap	0.9802	0.4059 to 1.554	Yes	***	0.0002
	DMSO cap vs. TORIN A-cap	0.9444	0.3701 to 1.519	Yes	***	0.0004
	CDKN2B
	DMSO cap vs. TORIN cap	-0.7014	-1.276 to -0.1272	Yes	*	0.0119
	DMSO cap vs. DMSO A-cap	0.8699	0.2957 to 1.444	Yes	**	0.0013
	DMSO cap vs. TORIN A-cap	0.7631	0.1888 to 1.337	Yes	**	0.0055
	RPP25
	DMSO cap vs. TORIN cap	-0.4812	-1.055 to 0.09305	No	ns	0.1218
	DMSO cap vs. DMSO A-cap	0.9515	0.3772 to 1.526	Yes	***	0.0004
	DMSO cap vs. TORIN A-cap	0.8924	0.3181 to 1.467	Yes	***	0.0009
	BCL2L12
	DMSO cap vs. TORIN cap	-0.9101	-1.484 to -0.3359	Yes	***	0.0007
	DMSO cap vs. DMSO A-cap	0.4173	-0.1570 to 0.9915	No	ns	0.2076
	DMSO cap vs. TORIN A-cap	-0.05851	-0.6328 to 0.5158	No	ns	0.9903
	POLD4
	DMSO cap vs. TORIN cap	0.1088	-0.4655 to 0.6830	No	ns	0.9437
	DMSO cap vs. DMSO A-cap	0.9939	0.4196 to 1.568	Yes	***	0.0002
	DMSO cap vs. TORIN A-cap	0.9835	0.4092 to 1.558	Yes	***	0.0002
	CDKN1B
	DMSO cap vs. TORIN cap	-1.265	-1.839 to -0.6904	Yes	****	<0.0001
	DMSO cap vs. DMSO A-cap	0.9715	0.3973 to 1.546	Yes	***	0.0003
	DMSO cap vs. TORIN A-cap	0.9189	0.3446 to 1.493	Yes	***	0.0006
	ADM
	DMSO cap vs. TORIN cap	-0.3889	-0.9632 to 0.1853	No	ns	0.2574
	DMSO cap vs. DMSO A-cap	0.9746	0.4003 to 1.549	Yes	***	0.0003
	DMSO cap vs. TORIN A-cap	0.9404	0.3662 to 1.515	Yes	***	0.0004
	SLC2A1
	DMSO cap vs. TORIN cap	0.07929	-0.4950 to 0.6536	No	ns	0.9767
	DMSO cap vs. DMSO A-cap	0.993	0.4187 to 1.567	Yes	***	0.0002
	DMSO cap vs. TORIN A-cap	0.9872	0.4130 to 1.561	Yes	***	0.0002
	HNRNPA0
	DMSO cap vs. TORIN cap	-1.575	-2.149 to -1.001	Yes	****	<0.0001
	DMSO cap vs. DMSO A-cap	0.7788	0.2045 to 1.353	Yes	**	0.0045
	DMSO cap vs. TORIN A-cap	0.8003	0.2261 to 1.375	Yes	**	0.0033
	COL4A2
	DMSO cap vs. TORIN cap	-0.4445	-1.019 to 0.1298	No	ns	0.1668
	DMSO cap vs. DMSO A-cap	0.9631	0.3888 to 1.537	Yes	***	0.0003
	DMSO cap vs. TORIN A-cap	0.9741	0.3999 to 1.548	Yes	***	0.0003
	CEBPB
	DMSO cap vs. TORIN cap	-0.9252	-1.499 to -0.3509	Yes	***	0.0005
	DMSO cap vs. DMSO A-cap	0.9986	0.4244 to 1.573	Yes	***	0.0002
	DMSO cap vs. TORIN A-cap	0.9987	0.4245 to 1.573	Yes	***	0.0002
	TPRA1
	DMSO cap vs. TORIN cap	-0.9331	-1.507 to -0.3588	Yes	***	0.0005
	DMSO cap vs. DMSO A-cap	0.957	0.3827 to 1.531	Yes	***	0.0003
	DMSO cap vs. TORIN A-cap	0.8971	0.3228 to 1.471	Yes	***	0.0008
	PPP1R10
	DMSO cap vs. TORIN cap	-0.2796	-0.8539 to 0.2947	No	ns	0.5185
	DMSO cap vs. DMSO A-cap	0.9443	0.3700 to 1.519	Yes	***	0.0004
	DMSO cap vs. TORIN A-cap	0.9197	0.3454 to 1.494	Yes	***	0.0006
	ECMV
	DMSO cap vs. TORIN cap	-3.201	-3.776 to -2.627	Yes	****	<0.0001
	DMSO cap vs. DMSO A-cap	-0.437	-1.011 to 0.1373	No	ns	0.1774
	DMSO cap vs. TORIN A-cap	-4.186	-4.760 to -3.612	Yes	****	<0.0001
PANEL B
		DMSO A-cap				TORIN A-cap					DMSO-TORIN	p value				comparison of A-caped Torin HBB to the rest of reporters	p value
	HBB	1	1	1	1	3.46518	2.61061	2.20096	3.09299			0.003055	**			HBB vs. CDKN2B	0.219	ns
	CDKN2B	1	1	1	1	1.95958	2.07503	1.39625	1.87858			0.005388	**			HBB vs. RPP25	0.8973	ns
	RPP25	1	1	1	1	2.05639	2.13226	2.1232	2.65812			0.001244	**			HBB vs. BCL2L12	0.1071	ns
	BCL2L12	1	1	1	1	2.61428	1.45873	1.12081	1.6199			0.078763	ns			HBB vs. POLD4	>0.9999	ns
	POLD4	1	1	1	1	4.6055	3.03506	1.71577	2.79757			0.021127	*			HBB vs. CDKN1B	>0.9999	ns
	CDKN1B	1	1	1	1	3.94134	3.66252	2.71714	1.60849			0.021127	*			HBB vs. ADM	0.9053	ns
	ADM	1	1	1	1	3.44798	1.46125	2.23677	1.85398			0.033309	*			HBB vs. SLC2A1	0.2322	ns
	SLC2A1	1	1	1	1	2.54147	1.48888	1.53352	1.78946			0.021127	*			HBB vs. HNRNPA0	0.0022	**
	HNRNPA0	1	1	1	1	0.431914	1.24076	0.725434	2.30126			0.585736	ns			HBB vs. COL4A2	<0.0001	****
	COL4A2	1	1	1	1	0.875001	0.929442	0.451555	0.846434			0.086927	ns			HBB vs. CEBPB	0.0005	***
	CEBPB	1	1	1	1	1.20848	1.23774	0.505769	1.05603			0.786422	ns			HBB vs. TPRA1	0.9995	ns
	TPRA1	1	1	1	1	2.65151	3.16301	1.33543	2.92296			0.021127	*			HBB vs. PPP1R10	0.2125	ns
	PPP1R10	1	1	1	1	2.84866	2.75838	1.32093	0.358835			0.203698	ns			HBB vs. ECMV	0.3383	ns
	ECMV	1	1	1	1	3.87997	6.02567	2.95275	2.22469			0.021127	*
PANEL C
		RAW COUNTS
	HBB	8914	6237	4003	3731	4735	3928	9402
	RRP25	12044	12241	6181	6190	4088	7805	5514
	uncapped RRP25	693	150	403	853	159	356	103
	untransfected cells	9	9	28	9	19	19	0
PANEL D
		E.V.			4E-BP1-4A				pvalue
	HBB	1	1	1	1.05676	1.06502	1		0.079416	ns
	RRP25	1	1	1	1.55794	1.33918	1.74588		0.009683	***
	uncapped RRP25	1	1	1	0.556502	0.511006	0.547805		1e-05	***

## Sheet: Fig. 4
PANEL C				PANEL D
						EV		4E-BP1-4A		Torin			EV versus 4E-BP1-4A	adjusted pvalue		EV versus Torin	adjusted pvalue
					CDKN2B	1	1	0.429097	0.381856	0.42533	0.379276		CDKN2B	0.004772	**	CDKN2B	0.001122	**
RESISTANT	ALL	P value			RPP25	1	1	0.364748	0.403674	0.370608	0.271685		RPP25	0.004772	**	RPP25	0.003192	**
-1.9044	-2.32985	<0.0001	****		RPL13A	1	1	0.298216	0.484117	0.305929	0.291299		RPL13A	0.027299	*	RPL13A	0.000165	***
-1.79182	-2.0676				WARS	1	1	0.41839	0.488737	0.314861	0.312208		WARS	0.008318	**	WARS	1.1e-05	***
-1.76202	-2.03846				GAPDH	1	1	0.32229	0.945883	0.461302	0.430214		GAPDH	0.312873	ns	GAPDH	0.000793	***
-1.72638	-2.00124				TIA1	1	1	0.661376	0.55071	0.732262	0.65924		TIA1	0.027299	*	TIA1	0.007119	**
-1.70033	-1.94485				ATCB	1	1	1.0948	0.843387	1.04798	0.738672		ATCB	0.320157	ns	ATCB	0.24311	ns
-1.63191	-1.90631				GLO1	1	1	0.936119	0.262213	0.682953	1.19227		GLO1	0.312873	ns	GLO1	0.314101	ns
-1.58598	-1.9044
-1.56179	-1.89838
-1.43886	-1.89666
-1.42953	-1.89634
-1.41486	-1.88444
-1.39615	-1.88256
-1.38434	-1.86424
-1.38303	-1.8525
-1.36474	-1.82186
-1.35355	-1.8002
-1.31355	-1.79485
-1.31081	-1.79182
-1.30134	-1.78553
-1.27722	-1.77967
-1.27321	-1.76215
-1.26967	-1.76202
-1.24107	-1.75062
-1.23599	-1.74248
-1.21062	-1.73998
-1.20735	-1.72638
-1.16482	-1.72529
-1.14568	-1.72327
-1.10534	-1.72274
-1.07677	-1.71906
-1.07147	-1.71702
-1.05171	-1.71495
-1.04671	-1.70033
-1.03931	-1.69995
-1.02475	-1.69905
-1.01301	-1.69322
-0.99726	-1.69302
-0.966084	-1.69234
-0.963065	-1.68169
-0.958512	-1.6746
-0.953203	-1.67404
-0.941969	-1.66944
-0.935444	-1.66943
-0.923368	-1.66873
-0.892819	-1.66455
-0.886882	-1.66324
-0.874291	-1.65808
-0.873117	-1.65364
-0.869699	-1.6481
-0.861693	-1.6412
-0.829291	-1.63509
-0.824043	-1.63268
-0.82035	-1.63191
-0.817868	-1.62607
-0.816131	-1.62508
-0.807082	-1.61607
-0.795783	-1.6105
-0.793054	-1.60609
-0.792984	-1.59609
-0.791373	-1.59604
-0.77855	-1.58895
-0.775452	-1.58598
-0.769298	-1.58217
-0.764844	-1.5796
-0.759442	-1.5655
-0.738662	-1.56258
-0.733859	-1.56179
-0.702642	-1.55881
-0.699121	-1.55593
-0.682373	-1.55378
-0.671852	-1.54951
-0.665314	-1.54729
-0.664823	-1.54136
-0.654972	-1.53118
-0.646845	-1.51908
-0.631101	-1.51828
-0.620169	-1.51772
-0.610155	-1.51421
-0.608915	-1.5083
-0.598029	-1.50108
-0.585661	-1.49855
-0.57058	-1.49739
-0.559173	-1.49583
-0.547323	-1.49519
-0.537793	-1.4945
-0.523517	-1.49364
-0.509421	-1.4918
-0.508717	-1.48255
-0.487188	-1.4817
-0.471356	-1.47957
-0.470604	-1.47712
-0.469332	-1.4751
-0.468085	-1.47172
-0.457915	-1.46705
-0.454968	-1.46491
-0.435464	-1.46404
-0.434485	-1.4629
-0.432836	-1.45966
-0.425222	-1.45419
-0.417546	-1.45357
-0.41734	-1.44621
-0.413557	-1.44214
-0.411026	-1.44032
-0.409481	-1.43886
-0.390094	-1.43219
-0.386025	-1.43037
-0.374039	-1.42953
-0.35825	-1.42533
-0.356504	-1.42361
-0.355266	-1.42127
-0.353445	-1.41498
-0.353063	-1.41486
-0.336312	-1.41479
-0.329876	-1.41407
-0.319486	-1.41126
-0.31138	-1.41072
-0.287286	-1.39867
-0.283962	-1.39742
-0.28022	-1.39615
-0.274669	-1.39511
-0.266454	-1.39475
-0.261753	-1.3935
-0.260781	-1.39334
-0.260742	-1.38893
-0.258653	-1.38743
-0.246391	-1.38434
-0.228904	-1.38426
-0.208755	-1.38303
-0.201677	-1.38191
-0.189745	-1.38179
-0.187921	-1.37839
-0.171585	-1.37648
-0.157901	-1.37603
-0.153696	-1.37447
-0.153022	-1.3701
-0.139138	-1.36725
-0.0903283	-1.36474
-0.0806491	-1.35919
-0.0683793	-1.35618
-0.0649132	-1.35507
-0.0560815	-1.3546
-0.0449647	-1.35355
-0.0389452	-1.3533
-0.0360797	-1.35007
-0.0340563	-1.34898
-0.0153493	-1.34717
-0.0055566	-1.34409
-0.0017341	-1.33907
0.00903286	-1.33861
0.0305022	-1.33779
0.0531044	-1.33498
0.0625138	-1.33409
0.0631936	-1.33399
0.0721853	-1.33262
0.0737134	-1.33134
0.0796256	-1.33081
0.113127	-1.32901
0.161074	-1.32644
0.166348	-1.32551
0.178677	-1.32426
0.179167	-1.32387
0.186513	-1.32121
0.24107	-1.31973
0.246317	-1.31355
0.247605	-1.31218
0.250529	-1.31081
0.256047	-1.30964
0.265417	-1.30891
0.30406	-1.3082
0.319637	-1.30268
0.319825	-1.30134
0.349296	-1.30054
0.404088	-1.29793
0.40735	-1.29318
0.417662	-1.28409
0.519511	-1.28228
0.561159	-1.28157
0.61752	-1.27996
0.818324	-1.27893
	-1.27868
	-1.27844
	-1.27801
	-1.27722
	-1.27432
	-1.27361
	-1.27321
	-1.27303
	-1.27301
	-1.27279
	-1.27247
	-1.27207
	-1.27111
	-1.27006
	-1.26967
	-1.26892
	-1.26468
	-1.26202
	-1.25924
	-1.2579
	-1.25742
	-1.25705
	-1.25551
	-1.25321
	-1.25044
	-1.24598
	-1.24592
	-1.24575
	-1.24544
	-1.24434
	-1.24427
	-1.24407
	-1.24107
	-1.23948
	-1.23755
	-1.23708
	-1.23599
	-1.23312
	-1.23305
	-1.23289
	-1.23194
	-1.23138
	-1.23018
	-1.22851
	-1.22656
	-1.2242
	-1.22358
	-1.22233
	-1.22208
	-1.22194
	-1.22118
	-1.22086
	-1.21953
	-1.21687
	-1.21655
	-1.21603
	-1.21419
	-1.21288
	-1.21249
	-1.21062
	-1.21036
	-1.20897
	-1.20836
	-1.20735
	-1.20719
	-1.20539
	-1.20511
	-1.20441
	-1.20235
	-1.20216
	-1.19874
	-1.19512
	-1.19373
	-1.19372
	-1.19341
	-1.1929
	-1.19072
	-1.19035
	-1.19028
	-1.18827
	-1.18797
	-1.18788
	-1.18736
	-1.18714
	-1.18668
	-1.1862
	-1.18522
	-1.18489
	-1.18488
	-1.18292
	-1.18141
	-1.18011
	-1.17956
	-1.17955
	-1.17719
	-1.177
	-1.17429
	-1.17423
	-1.17239
	-1.17221
	-1.17132
	-1.17079
	-1.17063
	-1.17039
	-1.17007
	-1.16671
	-1.16482
	-1.16443
	-1.16365
	-1.15893
	-1.15874
	-1.15544
	-1.15505
	-1.15493
	-1.15451
	-1.15355
	-1.153
	-1.15294
	-1.15228
	-1.15214
	-1.14902
	-1.14827
	-1.1469
	-1.14655
	-1.14568
	-1.14524
	-1.14318
	-1.14277
	-1.14091
	-1.14069
	-1.13882
	-1.13877
	-1.13794
	-1.1375
	-1.13568
	-1.1351
	-1.13465
	-1.13342
	-1.13288
	-1.13102
	-1.13025
	-1.12951
	-1.12927
	-1.12926
	-1.12899
	-1.12884
	-1.12643
	-1.119
	-1.11583
	-1.11576
	-1.11556
	-1.11465
	-1.11362
	-1.11339
	-1.11319
	-1.11304
	-1.11194
	-1.11052
	-1.10976
	-1.10814
	-1.10785
	-1.1072
	-1.10695
	-1.10593
	-1.10554
	-1.10534
	-1.1045
	-1.10373
	-1.10309
	-1.10261
	-1.10222
	-1.10007
	-1.09655
	-1.09643
	-1.09621
	-1.0954
	-1.09512
	-1.09155
	-1.09066
	-1.09028
	-1.08917
	-1.08908
	-1.08766
	-1.08703
	-1.08645
	-1.08638
	-1.08627
	-1.08517
	-1.08437
	-1.08397
	-1.08306
	-1.08299
	-1.08285
	-1.08266
	-1.08103
	-1.08058
	-1.08058
	-1.0803
	-1.07848
	-1.07844
	-1.07834
	-1.07696
	-1.07687
	-1.07677
	-1.07663
	-1.07559
	-1.07545
	-1.07482
	-1.07448
	-1.07442
	-1.07348
	-1.07147
	-1.07107
	-1.07058
	-1.07009
	-1.06998
	-1.06765
	-1.06761
	-1.06735
	-1.06688
	-1.06618
	-1.06522
	-1.06522
	-1.06406
	-1.06373
	-1.06359
	-1.06282
	-1.06152
	-1.06117
	-1.06078
	-1.05905
	-1.05876
	-1.05832
	-1.05799
	-1.05664
	-1.05643
	-1.05535
	-1.05491
	-1.05473
	-1.05443
	-1.05187
	-1.05185
	-1.05179
	-1.05171
	-1.05147
	-1.04938
	-1.04937
	-1.04919
	-1.04671
	-1.04664
	-1.04564
	-1.04275
	-1.04213
	-1.04157
	-1.0397
	-1.03931
	-1.03845
	-1.03784
	-1.03757
	-1.03753
	-1.03528
	-1.0328
	-1.03268
	-1.03167
	-1.03154
	-1.03145
	-1.03011
	-1.02894
	-1.02829
	-1.02818
	-1.02731
	-1.02696
	-1.02609
	-1.02601
	-1.02475
	-1.02462
	-1.02358
	-1.02284
	-1.02215
	-1.01865
	-1.0177
	-1.01767
	-1.01722
	-1.01657
	-1.01543
	-1.01534
	-1.01511
	-1.01377
	-1.01316
	-1.01301
	-1.01204
	-1.01149
	-1.01143
	-1.01128
	-1.01128
	-1.01103
	-1.0109
	-1.01076
	-1.01048
	-1.00938
	-1.00901
	-1.0073
	-1.00704
	-1.00586
	-1.00571
	-1.00547
	-1.00533
	-1.00528
	-1.00498
	-1.00467
	-1.00328
	-1.00237
	-1.00202
	-1.00192
	-1.00115
	-1.00049
	-1.00029
	-1.00013
	-1.00001
	-0.999691
	-0.999196
	-0.998455
	-0.998231
	-0.997987
	-0.99788
	-0.997536
	-0.99726
	-0.996066
	-0.995549
	-0.995424
	-0.995086
	-0.994427
	-0.993321
	-0.993123
	-0.992193
	-0.991835
	-0.99101
	-0.989266
	-0.987945
	-0.986035
	-0.98443
	-0.983349
	-0.982462
	-0.982213
	-0.98161
	-0.981293
	-0.980407
	-0.979776
	-0.979562
	-0.977884
	-0.977387
	-0.976574
	-0.976311
	-0.976096
	-0.975963
	-0.974379
	-0.973574
	-0.973172
	-0.973034
	-0.972729
	-0.972146
	-0.970615
	-0.969936
	-0.969357
	-0.968544
	-0.967867
	-0.967156
	-0.966988
	-0.966084
	-0.965791
	-0.965581
	-0.964406
	-0.964261
	-0.964067
	-0.964064
	-0.963775
	-0.963414
	-0.963196
	-0.963065
	-0.962882
	-0.962557
	-0.96213
	-0.961264
	-0.959826
	-0.958932
	-0.958512
	-0.957598
	-0.957486
	-0.957457
	-0.957154
	-0.957146
	-0.956505
	-0.956208
	-0.956063
	-0.955565
	-0.955402
	-0.955235
	-0.955025
	-0.954904
	-0.954762
	-0.954673
	-0.95323
	-0.953203
	-0.953106
	-0.953095
	-0.952896
	-0.952065
	-0.951539
	-0.951402
	-0.951296
	-0.950764
	-0.950355
	-0.948621
	-0.948591
	-0.948121
	-0.94805
	-0.947463
	-0.946671
	-0.946396
	-0.945397
	-0.944414
	-0.944186
	-0.944022
	-0.943824
	-0.942765
	-0.942503
	-0.941969
	-0.941922
	-0.941785
	-0.941498
	-0.939855
	-0.939682
	-0.939566
	-0.939226
	-0.93913
	-0.938437
	-0.938285
	-0.937874
	-0.937284
	-0.936194
	-0.935525
	-0.935444
	-0.934128
	-0.933891
	-0.933629
	-0.932364
	-0.931153
	-0.930275
	-0.930017
	-0.929202
	-0.929202
	-0.92919
	-0.929055
	-0.928843
	-0.928442
	-0.928311
	-0.92783
	-0.927826
	-0.927353
	-0.926958
	-0.926634
	-0.923576
	-0.923414
	-0.923368
	-0.923008
	-0.921796
	-0.920283
	-0.919559
	-0.919269
	-0.919074
	-0.918931
	-0.918795
	-0.918789
	-0.918557
	-0.918549
	-0.918127
	-0.917915
	-0.916779
	-0.916591
	-0.916216
	-0.915533
	-0.915371
	-0.914906
	-0.914644
	-0.912827
	-0.91237
	-0.912284
	-0.911751
	-0.911324
	-0.91091
	-0.910571
	-0.909456
	-0.909116
	-0.908873
	-0.907885
	-0.906637
	-0.906436
	-0.905928
	-0.905692
	-0.905411
	-0.90452
	-0.904124
	-0.902401
	-0.902167
	-0.902019
	-0.901293
	-0.900664
	-0.899808
	-0.899431
	-0.899124
	-0.898818
	-0.898758
	-0.898606
	-0.898554
	-0.898175
	-0.897114
	-0.89672
	-0.896628
	-0.896532
	-0.89592
	-0.895167
	-0.893848
	-0.893845
	-0.893462
	-0.892992
	-0.892819
	-0.892569
	-0.892193
	-0.892121
	-0.891957
	-0.891933
	-0.89191
	-0.891652
	-0.8916
	-0.891401
	-0.890217
	-0.889303
	-0.887984
	-0.887244
	-0.887229
	-0.886882
	-0.886831
	-0.886819
	-0.886414
	-0.886228
	-0.886195
	-0.885842
	-0.885622
	-0.884615
	-0.884155
	-0.884096
	-0.883673
	-0.883443
	-0.883209
	-0.883008
	-0.8828
	-0.882375
	-0.882233
	-0.882082
	-0.881799
	-0.881671
	-0.881454
	-0.881445
	-0.881186
	-0.880698
	-0.880623
	-0.880542
	-0.880506
	-0.880462
	-0.880254
	-0.87992
	-0.87909
	-0.878639
	-0.877434
	-0.877281
	-0.877128
	-0.876352
	-0.876034
	-0.875388
	-0.874437
	-0.874311
	-0.874291
	-0.874178
	-0.874158
	-0.873117
	-0.871938
	-0.871933
	-0.87176
	-0.871512
	-0.871198
	-0.871061
	-0.87097
	-0.870728
	-0.870393
	-0.86987
	-0.869699
	-0.869471
	-0.869083
	-0.868593
	-0.867828
	-0.867729
	-0.867291
	-0.867031
	-0.865977
	-0.865904
	-0.865564
	-0.865459
	-0.865404
	-0.865163
	-0.86445
	-0.863868
	-0.863742
	-0.863604
	-0.863102
	-0.862816
	-0.862797
	-0.862185
	-0.861693
	-0.861638
	-0.861382
	-0.860547
	-0.860112
	-0.859623
	-0.85959
	-0.859397
	-0.858003
	-0.8578
	-0.857345
	-0.856422
	-0.856251
	-0.856181
	-0.855707
	-0.855401
	-0.854634
	-0.854445
	-0.854268
	-0.854262
	-0.853711
	-0.853583
	-0.85334
	-0.852382
	-0.852337
	-0.851147
	-0.850963
	-0.850176
	-0.84887
	-0.848704
	-0.848195
	-0.847676
	-0.847588
	-0.847397
	-0.847001
	-0.84686
	-0.846531
	-0.846511
	-0.84587
	-0.845752
	-0.845379
	-0.844484
	-0.844227
	-0.8436
	-0.843536
	-0.84352
	-0.842512
	-0.842188
	-0.84015
	-0.839178
	-0.838704
	-0.838288
	-0.838074
	-0.836665
	-0.836646
	-0.836177
	-0.836041
	-0.835763
	-0.835569
	-0.835549
	-0.835328
	-0.834936
	-0.834839
	-0.83285
	-0.830992
	-0.83037
	-0.829622
	-0.829291
	-0.828963
	-0.828894
	-0.82844
	-0.828331
	-0.827621
	-0.826121
	-0.826106
	-0.825874
	-0.824083
	-0.824043
	-0.823475
	-0.822164
	-0.822128
	-0.821608
	-0.820985
	-0.820361
	-0.82035
	-0.81999
	-0.819312
	-0.818847
	-0.818512
	-0.818453
	-0.817868
	-0.817344
	-0.817284
	-0.816225
	-0.81616
	-0.816131
	-0.815682
	-0.815529
	-0.815099
	-0.814741
	-0.814557
	-0.81439
	-0.813866
	-0.813633
	-0.81339
	-0.813311
	-0.812888
	-0.812818
	-0.812525
	-0.812521
	-0.811861
	-0.811745
	-0.811649
	-0.811564
	-0.811463
	-0.811395
	-0.811351
	-0.811108
	-0.81079
	-0.810603
	-0.810428
	-0.810366
	-0.810303
	-0.810064
	-0.80913
	-0.808943
	-0.808392
	-0.808214
	-0.807648
	-0.807254
	-0.807082
	-0.80703
	-0.806936
	-0.806017
	-0.805919
	-0.805854
	-0.805512
	-0.804922
	-0.804912
	-0.804564
	-0.804427
	-0.804411
	-0.804203
	-0.802688
	-0.800734
	-0.800633
	-0.80063
	-0.800598
	-0.800208
	-0.799378
	-0.798984
	-0.798897
	-0.798661
	-0.798207
	-0.797969
	-0.7978
	-0.797493
	-0.79717
	-0.796755
	-0.796472
	-0.795783
	-0.795659
	-0.793955
	-0.793882
	-0.793811
	-0.793571
	-0.793503
	-0.793054
	-0.792984
	-0.792774
	-0.792633
	-0.792596
	-0.791373
	-0.790083
	-0.78986
	-0.789054
	-0.788626
	-0.788592
	-0.78853
	-0.788325
	-0.78806
	-0.787278
	-0.786588
	-0.786072
	-0.786027
	-0.786018
	-0.785957
	-0.785763
	-0.785721
	-0.785362
	-0.785034
	-0.784852
	-0.784831
	-0.78424
	-0.784011
	-0.783954
	-0.78374
	-0.782514
	-0.781345
	-0.781315
	-0.780336
	-0.780114
	-0.780086
	-0.779095
	-0.77855
	-0.778252
	-0.777962
	-0.777746
	-0.777532
	-0.77723
	-0.77716
	-0.777156
	-0.776615
	-0.776484
	-0.776477
	-0.776159
	-0.775881
	-0.775823
	-0.775452
	-0.775195
	-0.775089
	-0.775032
	-0.77499
	-0.774506
	-0.774286
	-0.774059
	-0.772369
	-0.772231
	-0.772187
	-0.772152
	-0.77213
	-0.771129
	-0.770316
	-0.770029
	-0.76961
	-0.769298
	-0.768704
	-0.768651
	-0.767598
	-0.766908
	-0.766393
	-0.766112
	-0.765362
	-0.764844
	-0.764583
	-0.764003
	-0.762965
	-0.762923
	-0.762912
	-0.762702
	-0.762627
	-0.76244
	-0.762416
	-0.761801
	-0.76035
	-0.760178
	-0.759941
	-0.759929
	-0.759732
	-0.759642
	-0.759593
	-0.759457
	-0.759442
	-0.75923
	-0.758591
	-0.758078
	-0.757829
	-0.755833
	-0.755671
	-0.755406
	-0.755242
	-0.755002
	-0.754895
	-0.754639
	-0.753545
	-0.752679
	-0.752484
	-0.7523
	-0.751716
	-0.751613
	-0.75117
	-0.750368
	-0.750247
	-0.750166
	-0.750139
	-0.74953
	-0.749035
	-0.74893
	-0.748422
	-0.747623
	-0.747003
	-0.746226
	-0.746033
	-0.745795
	-0.745545
	-0.745316
	-0.744955
	-0.74428
	-0.743789
	-0.74337
	-0.742668
	-0.742658
	-0.742561
	-0.741897
	-0.741238
	-0.740799
	-0.740513
	-0.740279
	-0.739703
	-0.739671
	-0.739264
	-0.739224
	-0.738662
	-0.738392
	-0.738215
	-0.737624
	-0.737099
	-0.736899
	-0.736719
	-0.736235
	-0.736078
	-0.735524
	-0.73523
	-0.735014
	-0.734759
	-0.734436
	-0.733859
	-0.733704
	-0.733612
	-0.733231
	-0.732987
	-0.73273
	-0.731334
	-0.731318
	-0.730459
	-0.730375
	-0.730369
	-0.730326
	-0.730142
	-0.729702
	-0.729441
	-0.729258
	-0.72863
	-0.728524
	-0.728046
	-0.726453
	-0.725511
	-0.724986
	-0.723514
	-0.723158
	-0.723006
	-0.722859
	-0.722761
	-0.722735
	-0.722565
	-0.722426
	-0.722312
	-0.72222
	-0.721799
	-0.72167
	-0.721202
	-0.721015
	-0.72101
	-0.720779
	-0.720761
	-0.720648
	-0.719032
	-0.718917
	-0.718499
	-0.718321
	-0.718042
	-0.717956
	-0.717919
	-0.717645
	-0.717574
	-0.716245
	-0.716138
	-0.716112
	-0.716077
	-0.715494
	-0.715366
	-0.715113
	-0.714686
	-0.714644
	-0.714081
	-0.713846
	-0.713109
	-0.71266
	-0.712499
	-0.712403
	-0.712359
	-0.711944
	-0.711732
	-0.711578
	-0.711512
	-0.711121
	-0.711023
	-0.71084
	-0.710314
	-0.710131
	-0.709966
	-0.7099
	-0.709514
	-0.709486
	-0.709047
	-0.708882
	-0.70854
	-0.708482
	-0.708219
	-0.708099
	-0.707937
	-0.707822
	-0.707565
	-0.707266
	-0.706977
	-0.706155
	-0.706025
	-0.705895
	-0.705525
	-0.70401
	-0.703295
	-0.702642
	-0.701881
	-0.7018
	-0.701723
	-0.701397
	-0.701315
	-0.701196
	-0.700766
	-0.700743
	-0.700544
	-0.700136
	-0.70003
	-0.700023
	-0.699293
	-0.699121
	-0.697925
	-0.697867
	-0.697715
	-0.697237
	-0.697144
	-0.697016
	-0.696996
	-0.696824
	-0.696548
	-0.696449
	-0.696237
	-0.69621
	-0.695855
	-0.695272
	-0.695117
	-0.694942
	-0.694729
	-0.694599
	-0.694374
	-0.694106
	-0.69398
	-0.693924
	-0.693691
	-0.693433
	-0.693359
	-0.693083
	-0.692272
	-0.692004
	-0.691556
	-0.691525
	-0.691078
	-0.690406
	-0.690128
	-0.689976
	-0.689733
	-0.689383
	-0.68938
	-0.689373
	-0.688496
	-0.688296
	-0.688132
	-0.688041
	-0.687925
	-0.687232
	-0.68659
	-0.686519
	-0.686347
	-0.686231
	-0.686003
	-0.685919
	-0.685124
	-0.68493
	-0.684272
	-0.68398
	-0.683794
	-0.683721
	-0.683625
	-0.683363
	-0.683004
	-0.682726
	-0.682442
	-0.682373
	-0.681386
	-0.681082
	-0.680723
	-0.679346
	-0.679185
	-0.67895
	-0.678763
	-0.678414
	-0.678369
	-0.678041
	-0.677969
	-0.677501
	-0.677393
	-0.677365
	-0.675454
	-0.674517
	-0.673531
	-0.671947
	-0.671852
	-0.671637
	-0.671416
	-0.671281
	-0.67096
	-0.670763
	-0.670422
	-0.669932
	-0.669832
	-0.66963
	-0.669011
	-0.668398
	-0.668348
	-0.668297
	-0.66787
	-0.667703
	-0.667608
	-0.667158
	-0.667071
	-0.666972
	-0.666811
	-0.666189
	-0.666152
	-0.666053
	-0.665693
	-0.665357
	-0.665314
	-0.665304
	-0.665303
	-0.665287
	-0.665016
	-0.664823
	-0.664479
	-0.663497
	-0.663398
	-0.662839
	-0.662833
	-0.662746
	-0.662577
	-0.662067
	-0.662049
	-0.661796
	-0.661598
	-0.661287
	-0.661172
	-0.660714
	-0.65986
	-0.659832
	-0.659607
	-0.659413
	-0.659055
	-0.658751
	-0.658745
	-0.658444
	-0.658239
	-0.658199
	-0.658141
	-0.657591
	-0.657218
	-0.656777
	-0.656776
	-0.656487
	-0.656123
	-0.655798
	-0.655727
	-0.655554
	-0.655431
	-0.655402
	-0.655245
	-0.654972
	-0.654938
	-0.654311
	-0.654111
	-0.653691
	-0.65369
	-0.653012
	-0.652669
	-0.652157
	-0.652099
	-0.651976
	-0.651708
	-0.651526
	-0.650771
	-0.65044
	-0.650101
	-0.649969
	-0.649939
	-0.649905
	-0.649849
	-0.649127
	-0.648981
	-0.648928
	-0.648232
	-0.647948
	-0.647598
	-0.647458
	-0.647108
	-0.64691
	-0.646845
	-0.646825
	-0.646699
	-0.646694
	-0.646689
	-0.646324
	-0.646162
	-0.645926
	-0.644921
	-0.644887
	-0.644464
	-0.643922
	-0.643825
	-0.643558
	-0.642907
	-0.642301
	-0.642245
	-0.642118
	-0.641906
	-0.641729
	-0.641583
	-0.64076
	-0.64013
	-0.639995
	-0.639421
	-0.63843
	-0.638285
	-0.637986
	-0.637709
	-0.637676
	-0.637591
	-0.637243
	-0.637211
	-0.637099
	-0.637038
	-0.637034
	-0.636861
	-0.636759
	-0.636644
	-0.6366
	-0.635955
	-0.635717
	-0.635662
	-0.635551
	-0.635136
	-0.635135
	-0.634265
	-0.634228
	-0.634204
	-0.634139
	-0.633921
	-0.63362
	-0.63323
	-0.632637
	-0.632391
	-0.631942
	-0.631101
	-0.631079
	-0.631039
	-0.63058
	-0.630255
	-0.630164
	-0.630068
	-0.62995
	-0.629649
	-0.629447
	-0.629089
	-0.62797
	-0.627955
	-0.627671
	-0.627552
	-0.627407
	-0.627399
	-0.627292
	-0.626844
	-0.626798
	-0.626464
	-0.626409
	-0.626243
	-0.626023
	-0.625862
	-0.625671
	-0.624722
	-0.624532
	-0.624516
	-0.624484
	-0.624222
	-0.624102
	-0.623431
	-0.62295
	-0.622947
	-0.62271
	-0.622605
	-0.622474
	-0.622449
	-0.62232
	-0.621832
	-0.621832
	-0.621641
	-0.620793
	-0.620485
	-0.620483
	-0.620169
	-0.619575
	-0.619488
	-0.619025
	-0.618651
	-0.618553
	-0.618488
	-0.618469
	-0.618348
	-0.618007
	-0.617873
	-0.617496
	-0.617458
	-0.617231
	-0.616671
	-0.616007
	-0.61536
	-0.614881
	-0.61481
	-0.614203
	-0.613912
	-0.613664
	-0.613624
	-0.613526
	-0.613453
	-0.613258
	-0.612929
	-0.612546
	-0.61244
	-0.612278
	-0.612213
	-0.611733
	-0.611475
	-0.611311
	-0.610991
	-0.610675
	-0.610155
	-0.609795
	-0.609692
	-0.609004
	-0.608987
	-0.608915
	-0.608883
	-0.608432
	-0.607837
	-0.607618
	-0.607466
	-0.607429
	-0.607313
	-0.607306
	-0.60694
	-0.606615
	-0.606533
	-0.606435
	-0.606036
	-0.605679
	-0.604682
	-0.604614
	-0.604402
	-0.604162
	-0.60389
	-0.603785
	-0.603571
	-0.603542
	-0.602965
	-0.602729
	-0.602221
	-0.601986
	-0.601639
	-0.600942
	-0.60081
	-0.599899
	-0.599781
	-0.599703
	-0.599607
	-0.599151
	-0.598599
	-0.598385
	-0.598029
	-0.597819
	-0.597644
	-0.597279
	-0.597213
	-0.596857
	-0.596753
	-0.596285
	-0.595832
	-0.595678
	-0.59554
	-0.595456
	-0.59539
	-0.595326
	-0.594967
	-0.594725
	-0.59448
	-0.594295
	-0.594151
	-0.594088
	-0.594077
	-0.593352
	-0.593284
	-0.593036
	-0.593014
	-0.592972
	-0.59282
	-0.592646
	-0.592163
	-0.591984
	-0.591852
	-0.591523
	-0.591522
	-0.591303
	-0.591281
	-0.590929
	-0.590618
	-0.590383
	-0.589528
	-0.589431
	-0.589361
	-0.589245
	-0.589168
	-0.588788
	-0.588499
	-0.588386
	-0.588352
	-0.58737
	-0.587298
	-0.587154
	-0.587081
	-0.586999
	-0.586856
	-0.586738
	-0.586224
	-0.586184
	-0.585964
	-0.585661
	-0.585313
	-0.585031
	-0.584965
	-0.584875
	-0.584018
	-0.583886
	-0.583767
	-0.583662
	-0.583627
	-0.583518
	-0.583206
	-0.582835
	-0.582311
	-0.582098
	-0.581936
	-0.581191
	-0.580997
	-0.580972
	-0.580846
	-0.58064
	-0.58054
	-0.580003
	-0.579954
	-0.579674
	-0.579571
	-0.579325
	-0.579134
	-0.579106
	-0.579085
	-0.578654
	-0.578539
	-0.578481
	-0.578159
	-0.577996
	-0.577012
	-0.576773
	-0.57658
	-0.576209
	-0.575593
	-0.575534
	-0.57538
	-0.574797
	-0.574405
	-0.574196
	-0.574129
	-0.573944
	-0.573781
	-0.573619
	-0.573608
	-0.573575
	-0.573159
	-0.573098
	-0.572832
	-0.572806
	-0.572106
	-0.572016
	-0.571965
	-0.571391
	-0.571064
	-0.570928
	-0.570767
	-0.57058
	-0.570578
	-0.570572
	-0.570426
	-0.570083
	-0.569242
	-0.569083
	-0.569041
	-0.568985
	-0.568771
	-0.56814
	-0.567429
	-0.567201
	-0.56668
	-0.566169
	-0.565915
	-0.565862
	-0.565276
	-0.565256
	-0.565236
	-0.564713
	-0.563242
	-0.562853
	-0.562819
	-0.56281
	-0.562791
	-0.562665
	-0.562638
	-0.562417
	-0.562056
	-0.561071
	-0.560588
	-0.560392
	-0.559964
	-0.559665
	-0.559274
	-0.559199
	-0.559173
	-0.559126
	-0.558625
	-0.558598
	-0.558558
	-0.558185
	-0.558075
	-0.557863
	-0.557755
	-0.557469
	-0.556525
	-0.556245
	-0.555821
	-0.555746
	-0.555446
	-0.555389
	-0.55516
	-0.555155
	-0.555078
	-0.554914
	-0.554856
	-0.554517
	-0.554102
	-0.55322
	-0.553146
	-0.553006
	-0.552189
	-0.552106
	-0.552033
	-0.55199
	-0.551891
	-0.55165
	-0.551589
	-0.551484
	-0.551122
	-0.551021
	-0.550955
	-0.550948
	-0.550885
	-0.550349
	-0.550132
	-0.549895
	-0.549769
	-0.549294
	-0.548841
	-0.548813
	-0.548681
	-0.548627
	-0.548359
	-0.548204
	-0.548113
	-0.548024
	-0.547857
	-0.547843
	-0.547661
	-0.547323
	-0.547276
	-0.547215
	-0.547082
	-0.546853
	-0.546822
	-0.546497
	-0.546231
	-0.545679
	-0.545568
	-0.544983
	-0.544768
	-0.544754
	-0.544595
	-0.544467
	-0.544279
	-0.544249
	-0.544115
	-0.5441
	-0.544032
	-0.544009
	-0.543436
	-0.543351
	-0.543209
	-0.543129
	-0.543068
	-0.542756
	-0.5426
	-0.54253
	-0.542422
	-0.54218
	-0.542103
	-0.54181
	-0.541313
	-0.541273
	-0.541209
	-0.541122
	-0.540632
	-0.540548
	-0.540468
	-0.540411
	-0.540147
	-0.539791
	-0.539789
	-0.539636
	-0.539291
	-0.539156
	-0.539114
	-0.538891
	-0.538861
	-0.538762
	-0.538214
	-0.538029
	-0.537793
	-0.53745
	-0.537263
	-0.53693
	-0.536549
	-0.536235
	-0.536114
	-0.536085
	-0.535233
	-0.534887
	-0.534872
	-0.534295
	-0.53392
	-0.533869
	-0.533546
	-0.533451
	-0.532819
	-0.532709
	-0.532336
	-0.532054
	-0.531826
	-0.531327
	-0.531327
	-0.531314
	-0.531239
	-0.53117
	-0.530527
	-0.530525
	-0.530488
	-0.530472
	-0.53024
	-0.529835
	-0.529725
	-0.528879
	-0.528656
	-0.528063
	-0.527999
	-0.527735
	-0.527391
	-0.527325
	-0.526797
	-0.526585
	-0.526384
	-0.526201
	-0.525949
	-0.525811
	-0.525332
	-0.525286
	-0.524622
	-0.524484
	-0.524431
	-0.524214
	-0.524092
	-0.523656
	-0.523517
	-0.52348
	-0.523373
	-0.523221
	-0.523178
	-0.522703
	-0.522439
	-0.522359
	-0.522348
	-0.522341
	-0.522323
	-0.522256
	-0.522184
	-0.522058
	-0.522034
	-0.521734
	-0.521384
	-0.521355
	-0.521235
	-0.521172
	-0.520622
	-0.520569
	-0.520461
	-0.520445
	-0.520082
	-0.520061
	-0.519454
	-0.519297
	-0.519022
	-0.518441
	-0.51803
	-0.517879
	-0.517727
	-0.516792
	-0.516741
	-0.516538
	-0.516452
	-0.516413
	-0.516274
	-0.516165
	-0.516117
	-0.516112
	-0.515461
	-0.514895
	-0.514859
	-0.51471
	-0.514397
	-0.514371
	-0.514217
	-0.513892
	-0.513578
	-0.513325
	-0.513301
	-0.51306
	-0.513028
	-0.512754
	-0.512287
	-0.512211
	-0.512186
	-0.511891
	-0.51142
	-0.511263
	-0.511109
	-0.511039
	-0.510922
	-0.510528
	-0.510448
	-0.509951
	-0.50966
	-0.509421
	-0.509406
	-0.509174
	-0.508717
	-0.508433
	-0.50816
	-0.50815
	-0.508137
	-0.507934
	-0.507738
	-0.507244
	-0.506553
	-0.50644
	-0.506389
	-0.506294
	-0.506245
	-0.506023
	-0.505834
	-0.50581
[truncated: 8,531 more rows]

## Sheet: Fig. 5
PANEL A
		siCONTROL			siEIF3D				adjusted pvalue
	HBB	1	1	1	1	1	1	HBB	not defined	nd
	CDKN2B	1	1	1	0.0650972	0.0780246	0.28097	CDKN2B	0.000255	***
	RPP25	1	1	1	0.202983	0.492557	0.440049	RPP25	0.000747	***
	BCL2L12	1	1	1	0.499753	0.306613	0.385826	BCL2L12	0.000322	***
	POLD4	1	1	1	0.307353	0.556762	0.754597	POLD4	0.006507	**
	CDKN1B	1	1	1	0.197911	0.335478	0.49968	CDKN1B	0.000747	***
	ADM	1	1	1	0.133862	0.263477	0.479117	ADM	0.000747	***
	SLC2A1	1	1	1	0.113542	0.131982	0.273734	SLC2A1	0.000124	***
	HNRNPA0	1	1	1	0.421287	0.404401	0.631498	HNRNPA0	0.000747	***
	COL4A2	1	1	1	0.180179	0.189072	0.862569	COL4A2	0.015035	*
	CEBPB	1	1	1	0.206631	0.280224	0.658859	CEBPB	0.00351	**
	TPRA1	1	1	1	0.258853	0.224037	0.267397	TPRA1	2e-06	***
	PPP1R10	1	1	1	0.719561	0.717184	0.802715	PPP1R10	0.000508	***
PANEL B			E.V. siCONTROL			4EBP1-4A siCONTROL			E.V. siEIF3D			4EBP1-4A siEIF3D
		HBB	1	1	1	1	1	1	1	1	1	1	1	1
		CDKN2B	1	1	1	1.39045	2.13247	1.22009	1	1	1	1.42503	1.17153	0.718675
		RPP25	1	1	1	1.88405	1.73654	2.07699	1	1	1	1.1034	1.09606	1.28681
		BCL2L12	1	1	1	1.51104	1.87962	1.56573	1	1	1	0.847068	1.03023	0.659437
		POLD4	1	1	1	1.45411	1.90905	1.4952	1	1	1	1.18658	1.14405	1.06951
		CDKN1B	1	1	1	2.04064	2.10109	1.96129	1	1	1	1.24246	1.19577	1.0113
		ADM	1	1	1	1.65964	1.90888	2.29875	1	1	1	1.16146	1.31075	1.31126
		SLC2A1	1	1	1	1.30166	1.61137	0.904978	1	1	1	1.22949	1.11614	1.00318
		HNRNPA0	1	1	1	1.78298	4.32007	1.76344	1	1	1	1.67617	2.68432	0.916762
		COL4A2	1	1	1	1.68159	1.90426	1.67509	1	1	1	1.15959	1.05367	0.790681
		CEBPB	1	1	1	1.7642	1.51981	1.15345	1	1	1	1.6838	1.2987	0.593196
		TPRA1	1	1	1	2.73684	2.55244	2.45805	1	1	1	1.10414	1.07922	1.01931
		PPP1R10	1	1	1	1.90165	2.12112	2.0717	1	1	1	1.47975	1.04361	1.07474
		HBB					pValue
		E.V. siCONTROL vs. 4EBP1-4A siCONTROL	0	-0.6138 to 0.6138	No	ns	>0.9999
		E.V. siCONTROL vs. E.V. siEIF3D	0	-0.6138 to 0.6138	No	ns	>0.9999
		E.V. siCONTROL vs. 4EBP1-4A siEIF3D	0	-0.6138 to 0.6138	No	ns	>0.9999
		4EBP1-4A siCONTROL vs. E.V. siEIF3D	0	-0.6138 to 0.6138	No	ns	>0.9999
		4EBP1-4A siCONTROL vs. 4EBP1-4A siEIF3D	0	-0.6138 to 0.6138	No	ns	>0.9999
		E.V. siEIF3D vs. 4EBP1-4A siEIF3D	0	-0.6138 to 0.6138	No	ns	>0.9999
		CDKN2B
		E.V. siCONTROL vs. 4EBP1-4A siCONTROL	-0.581	-1.195 to 0.03282	No	ns	0.0705
		E.V. siCONTROL vs. E.V. siEIF3D	0	-0.6138 to 0.6138	No	ns	>0.9999
		E.V. siCONTROL vs. 4EBP1-4A siEIF3D	-0.1051	-0.7189 to 0.5087	No	ns	0.9701
		4EBP1-4A siCONTROL vs. E.V. siEIF3D	0.581	-0.03282 to 1.195	No	ns	0.0705
		4EBP1-4A siCONTROL vs. 4EBP1-4A siEIF3D	0.4759	-0.1379 to 1.090	No	ns	0.1857
		E.V. siEIF3D vs. 4EBP1-4A siEIF3D	-0.1051	-0.7189 to 0.5087	No	ns	0.9701
		RPP25
		E.V. siCONTROL vs. 4EBP1-4A siCONTROL	-0.8992	-1.513 to -0.2854	Yes	**	0.0013
		E.V. siCONTROL vs. E.V. siEIF3D	0	-0.6138 to 0.6138	No	ns	>0.9999
		E.V. siCONTROL vs. 4EBP1-4A siEIF3D	-0.1621	-0.7759 to 0.4517	No	ns	0.9009
		4EBP1-4A siCONTROL vs. E.V. siEIF3D	0.8992	0.2854 to 1.513	Yes	**	0.0013
		4EBP1-4A siCONTROL vs. 4EBP1-4A siEIF3D	0.7371	0.1233 to 1.351	Yes	*	0.0118
		E.V. siEIF3D vs. 4EBP1-4A siEIF3D	-0.1621	-0.7759 to 0.4517	No	ns	0.9009
		BCL2L12
		E.V. siCONTROL vs. 4EBP1-4A siCONTROL	-0.6521	-1.266 to -0.03831	Yes	*	0.0327
		E.V. siCONTROL vs. E.V. siEIF3D	0	-0.6138 to 0.6138	No	ns	>0.9999
		E.V. siCONTROL vs. 4EBP1-4A siEIF3D	0.1544	-0.4594 to 0.7682	No	ns	0.9129
		4EBP1-4A siCONTROL vs. E.V. siEIF3D	0.6521	0.03831 to 1.266	Yes	*	0.0327
		4EBP1-4A siCONTROL vs. 4EBP1-4A siEIF3D	0.8066	0.1927 to 1.420	Yes	**	0.0047
		E.V. siEIF3D vs. 4EBP1-4A siEIF3D	0.1544	-0.4594 to 0.7682	No	ns	0.9129
		POLD4
		E.V. siCONTROL vs. 4EBP1-4A siCONTROL	-0.6195	-1.233 to -0.005631	Yes	*	0.0471
		E.V. siCONTROL vs. E.V. siEIF3D	0	-0.6138 to 0.6138	No	ns	>0.9999
		E.V. siCONTROL vs. 4EBP1-4A siEIF3D	-0.1334	-0.7472 to 0.4804	No	ns	0.9415
		4EBP1-4A siCONTROL vs. E.V. siEIF3D	0.6195	0.005631 to 1.233	Yes	*	0.0471
		4EBP1-4A siCONTROL vs. 4EBP1-4A siEIF3D	0.4861	-0.1278 to 1.100	No	ns	0.1706
		E.V. siEIF3D vs. 4EBP1-4A siEIF3D	-0.1334	-0.7472 to 0.4804	No	ns	0.9415
		CDKN1B
		E.V. siCONTROL vs. 4EBP1-4A siCONTROL	-1.034	-1.648 to -0.4205	Yes	***	0.0002
		E.V. siCONTROL vs. E.V. siEIF3D	0	-0.6138 to 0.6138	No	ns	>0.9999
		E.V. siCONTROL vs. 4EBP1-4A siEIF3D	-0.1498	-0.7637 to 0.4640	No	ns	0.9197
		4EBP1-4A siCONTROL vs. E.V. siEIF3D	1.034	0.4205 to 1.648	Yes	***	0.0002
		4EBP1-4A siCONTROL vs. 4EBP1-4A siEIF3D	0.8845	0.2707 to 1.498	Yes	**	0.0016
		E.V. siEIF3D vs. 4EBP1-4A siEIF3D	-0.1498	-0.7637 to 0.4640	No	ns	0.9197
		ADM
		E.V. siCONTROL vs. 4EBP1-4A siCONTROL	-0.9558	-1.570 to -0.3419	Yes	***	0.0005
		E.V. siCONTROL vs. E.V. siEIF3D	0	-0.6138 to 0.6138	No	ns	>0.9999
		E.V. siCONTROL vs. 4EBP1-4A siEIF3D	-0.2612	-0.8750 to 0.3527	No	ns	0.6837
		4EBP1-4A siCONTROL vs. E.V. siEIF3D	0.9558	0.3419 to 1.570	Yes	***	0.0005
		4EBP1-4A siCONTROL vs. 4EBP1-4A siEIF3D	0.6946	0.08078 to 1.308	Yes	*	0.0199
		E.V. siEIF3D vs. 4EBP1-4A siEIF3D	-0.2612	-0.8750 to 0.3527	No	ns	0.6837
		SLC2A1
		E.V. siCONTROL vs. 4EBP1-4A siCONTROL	-0.2727	-0.8865 to 0.3412	No	ns	0.6534
		E.V. siCONTROL vs. E.V. siEIF3D	0	-0.6138 to 0.6138	No	ns	>0.9999
		E.V. siCONTROL vs. 4EBP1-4A siEIF3D	-0.1163	-0.7301 to 0.4976	No	ns	0.9601
		4EBP1-4A siCONTROL vs. E.V. siEIF3D	0.2727	-0.3412 to 0.8865	No	ns	0.6534
		4EBP1-4A siCONTROL vs. 4EBP1-4A siEIF3D	0.1564	-0.4574 to 0.7702	No	ns	0.9099
		E.V. siEIF3D vs. 4EBP1-4A siEIF3D	-0.1163	-0.7301 to 0.4976	No	ns	0.9601
		HNRNPA0
		E.V. siCONTROL vs. 4EBP1-4A siCONTROL	-1.622	-2.236 to -1.008	Yes	****	<0.0001
		E.V. siCONTROL vs. E.V. siEIF3D	0	-0.6138 to 0.6138	No	ns	>0.9999
		E.V. siCONTROL vs. 4EBP1-4A siEIF3D	-0.7591	-1.373 to -0.1453	Yes	**	0.0089
		4EBP1-4A siCONTROL vs. E.V. siEIF3D	1.622	1.008 to 2.236	Yes	****	<0.0001
		4EBP1-4A siCONTROL vs. 4EBP1-4A siEIF3D	0.8631	0.2493 to 1.477	Yes	**	0.0021
		E.V. siEIF3D vs. 4EBP1-4A siEIF3D	-0.7591	-1.373 to -0.1453	Yes	**	0.0089
		COL4A2
		E.V. siCONTROL vs. 4EBP1-4A siCONTROL	-0.7536	-1.367 to -0.1398	Yes	**	0.0095
		E.V. siCONTROL vs. E.V. siEIF3D	0	-0.6138 to 0.6138	No	ns	>0.9999
		E.V. siCONTROL vs. 4EBP1-4A siEIF3D	-0.001313	-0.6151 to 0.6125	No	ns	>0.9999
		4EBP1-4A siCONTROL vs. E.V. siEIF3D	0.7536	0.1398 to 1.367	Yes	**	0.0095
		4EBP1-4A siCONTROL vs. 4EBP1-4A siEIF3D	0.7523	0.1385 to 1.366	Yes	**	0.0097
		E.V. siEIF3D vs. 4EBP1-4A siEIF3D	-0.001313	-0.6151 to 0.6125	No	ns	>0.9999
		CEBPB
		E.V. siCONTROL vs. 4EBP1-4A siCONTROL	-0.4792	-1.093 to 0.1347	No	ns	0.1808
		E.V. siCONTROL vs. E.V. siEIF3D	0	-0.6138 to 0.6138	No	ns	>0.9999
		E.V. siCONTROL vs. 4EBP1-4A siEIF3D	-0.1919	-0.8057 to 0.4219	No	ns	0.8466
		4EBP1-4A siCONTROL vs. E.V. siEIF3D	0.4792	-0.1347 to 1.093	No	ns	0.1808
		4EBP1-4A siCONTROL vs. 4EBP1-4A siEIF3D	0.2873	-0.3266 to 0.9011	No	ns	0.6144
		E.V. siEIF3D vs. 4EBP1-4A siEIF3D	-0.1919	-0.8057 to 0.4219	No	ns	0.8466
		TPRA1
		E.V. siCONTROL vs. 4EBP1-4A siCONTROL	-1.582	-2.196 to -0.9686	Yes	****	<0.0001
		E.V. siCONTROL vs. E.V. siEIF3D	0	-0.6138 to 0.6138	No	ns	>0.9999
		E.V. siCONTROL vs. 4EBP1-4A siEIF3D	-0.06756	-0.6814 to 0.5463	No	ns	0.9917
		4EBP1-4A siCONTROL vs. E.V. siEIF3D	1.582	0.9686 to 2.196	Yes	****	<0.0001
		4EBP1-4A siCONTROL vs. 4EBP1-4A siEIF3D	1.515	0.9011 to 2.129	Yes	****	<0.0001
		E.V. siEIF3D vs. 4EBP1-4A siEIF3D	-0.06756	-0.6814 to 0.5463	No	ns	0.9917
		PPP1R10
		E.V. siCONTROL vs. 4EBP1-4A siCONTROL	-1.031	-1.645 to -0.4177	Yes	***	0.0002
		E.V. siCONTROL vs. E.V. siEIF3D	0	-0.6138 to 0.6138	No	ns	>0.9999
		E.V. siCONTROL vs. 4EBP1-4A siEIF3D	-0.1994	-0.8132 to 0.4145	No	ns	0.8313
		4EBP1-4A siCONTROL vs. E.V. siEIF3D	1.031	0.4177 to 1.645	Yes	***	0.0002
		4EBP1-4A siCONTROL vs. 4EBP1-4A siEIF3D	0.8321	0.2183 to 1.446	Yes	**	0.0033
		E.V. siEIF3D vs. 4EBP1-4A siEIF3D	-0.1994	-0.8132 to 0.4145	No	ns	0.8313
PANEL C
		siCONTROL						siEIF3D						siEIF3D + eIF3D wt						siEIF3D + EIF3D CAP MUTANT
		E.V.			4E-BP1-4A			E.V.			4E-BP1-4A			E.V.			4E-BP1-4A			E.V.			4E-BP1-4A
	HBB	1	1	1	1	1	1	1	1	1	1	1	1	1	1	1	1	1	1	1	1	1	1	1	1
	CDKN2B	1	1	1	1.32921	1.90149	1.81045	1	1	1	0.718675	1.03368	0.762608	1	1	1	1.20822	1.31602	1.47561	1	1	1	0.978743	0.854228	0.936175
	RPP25	1	1	1	1.84312	1.62341	1.28482	1	1	1	1.26986	0.849122	1.1163	1	1	1	1.49538	1.18875	1.51675	1	1	1	0.887772	0.809523	1.42509
	BCL2L12	1	1	1	2.04669	1.56573	1.83877	1	1	1	1.14607	1.40867	1.00415	1	1	1	1.81263	1.59603	1.9916	1	1	1	0.859333	1.57791	1.55425
	POLD4	1	1	1	1.15234	1.18234	1.79742	1	1	1	0.998765	0.846382	0.971485	1	1	1	1.40077	1.16592	1.68744	1	1	1	0.983143	0.829942	1.33426
	CDKN1B	1	1	1	1.77764	1.71211	1.80786	1	1	1	0.986999	1.1734	1.25229	1	1	1	1.53662	1.14333	1.71608	1	1	1	1.17845	1.31437	1.05388
	ADM	1	1	1	1.39019	1.52013	1.44448	1	1	1	0.999938	1.36923	1.22044	1	1	1	1.41775	1.50475	1.3284	1	1	1	1.24106	1.023	1.19055
	SLC2A1	1	1	1	1.17878	1.67947	1.07069	1	1	1	0.986715	1.09456	1.22199	1	1	1	1.35334	1.50663	1.22199	1	1	1	0.842942	0.831019	0.922687
	HNRNPA0	1	1	1	2.28649	2.20685	3.08152	1	1	1	0.949292	0.734196	1.65149	1	1	1	2.50289	1.57891	2.67807	1	1	1	1.76621	0.822403	1.81888
	COL4A2	1	1	1	0.891624	1.37832	2.29657	1	1	1	0.885555	1.26359	1.06256	1	1	1	1.00482	1.43288	2.07321	1	1	1	0.836778	1.14038	1.9275
	CEBPB	1	1	1	0.891624	1.99607	1.28644	1	1	1	0.625761	0.986712	0.964937	1	1	1	1.00482	1.27145	1.23319	1	1	1	0.836778	1.06518	0.849247
	TPRA1	1	1	1	1.86528	2.24987	1.93682	1	1	1	1.37059	1.51797	0.944629	1	1	1	1.79341	1.87374	2.34459	1	1	1	1.6456	1.19996	1.14878
	PPP1R10	1	1	1	1.98093	1.80696	1.92317	1	1	1	1.20812	1.04011	1.24227	1	1	1	2.61771	1.30402	1.59315	1	1	1	1.25884	0.904174	0.951751
	Dunnett's multiple comparisons test	Mean Diff.	95.00% CI of diff.	Below threshold?	Summary	Adjusted P Value
	HBB
	CONTROL vs. si3D	0	-0.5925 to 0.5925	No	ns	>0.9999
	CONTROL vs. si3D + eIF3Dwt	0	-0.5925 to 0.5925	No	ns	>0.9999
	CONTROL vs. si3D + eIF3Dmut	0	-0.5925 to 0.5925	No	ns	>0.9999
	CDKN2B
	CONTROL vs. si3D	0.8421	0.2495 to 1.435	Yes	**	0.0028
	CONTROL vs. si3D + eIF3Dwt	0.3471	-0.2454 to 0.9396	No	ns	0.3672
	CONTROL vs. si3D + eIF3Dmut	0.7573	0.1648 to 1.350	Yes	**	0.0082
	RPP25
	CONTROL vs. si3D	0.5054	-0.08717 to 1.098	No	ns	0.1121
	CONTROL vs. si3D + eIF3Dwt	0.1835	-0.4090 to 0.7760	No	ns	0.8019
	CONTROL vs. si3D + eIF3Dmut	0.543	-0.04954 to 1.136	No	ns	0.0802
	BCL2L12
	CONTROL vs. si3D	0.6308	0.03824 to 1.223	Yes	*	0.0339
	CONTROL vs. si3D + eIF3Dwt	0.01698	-0.5755 to 0.6095	No	ns	0.9998
	CONTROL vs. si3D + eIF3Dmut	0.4866	-0.1060 to 1.079	No	ns	0.1316
	POLD4
	CONTROL vs. si3D	0.4385	-0.1540 to 1.031	No	ns	0.1938
	CONTROL vs. si3D + eIF3Dwt	-0.04068	-0.6332 to 0.5518	No	ns	0.9969
	CONTROL vs. si3D + eIF3Dmut	0.3283	-0.2643 to 0.9208	No	ns	0.412
	CDKN1B
	CONTROL vs. si3D	0.6283	0.03578 to 1.221	Yes	*	0.0348
	CONTROL vs. si3D + eIF3Dwt	0.3005	-0.2920 to 0.8931	No	ns	0.4829
	CONTROL vs. si3D + eIF3Dmut	0.5836	-0.008888 to 1.176	No	ns	0.0545
	ADM
	CONTROL vs. si3D	0.2551	-0.3375 to 0.8476	No	ns	0.6077
	CONTROL vs. si3D + eIF3Dwt	0.03463	-0.5579 to 0.6272	No	ns	0.9981
	CONTROL vs. si3D + eIF3Dmut	0.3001	-0.2925 to 0.8926	No	ns	0.4841
	SLC2A1
	CONTROL vs. si3D	0.2086	-0.3840 to 0.8011	No	ns	0.7369
	CONTROL vs. si3D + eIF3Dwt	-0.05101	-0.6435 to 0.5415	No	ns	0.9939
	CONTROL vs. si3D + eIF3Dmut	0.4441	-0.1484 to 1.037	No	ns	0.1855
	HNRNPA0
	CONTROL vs. si3D	1.413	0.8208 to 2.006	Yes	****	<0.0001
	CONTROL vs. si3D + eIF3Dwt	0.2717	-0.3209 to 0.8642	No	ns	0.5613
	CONTROL vs. si3D + eIF3Dmut	1.056	0.4633 to 1.648	Yes	***	0.0001
	COL4A2
	CONTROL vs. si3D	0.4516	-0.1409 to 1.044	No	ns	0.175
	CONTROL vs. si3D + eIF3Dwt	0.01854	-0.5740 to 0.6111	No	ns	0.9997
	CONTROL vs. si3D + eIF3Dmut	0.2206	-0.3719 to 0.8131	No	ns	0.704
	CEBPB
	CONTROL vs. si3D	0.5322	-0.06029 to 1.125	No	ns	0.0884
	CONTROL vs. si3D + eIF3Dwt	0.2216	-0.3710 to 0.8141	No	ns	0.7014
	CONTROL vs. si3D + eIF3Dmut	0.4743	-0.1182 to 1.067	No	ns	0.1457
	TPRA1
	CONTROL vs. si3D	0.7396	0.1471 to 1.332	Yes	*	0.0101
	CONTROL vs. si3D + eIF3Dwt	0.01341	-0.5791 to 0.6059	No	ns	0.9999
	CONTROL vs. si3D + eIF3Dmut	0.6859	0.09334 to 1.278	Yes	*	0.0188
	PPP1R10
	CONTROL vs. si3D	0.7402	0.1477 to 1.333	Yes	*	0.0101
	CONTROL vs. si3D + eIF3Dwt	0.0654	-0.5271 to 0.6579	No	ns	0.9875
	CONTROL vs. si3D + eIF3Dmut	0.8654	0.2729 to 1.458	Yes	**	0.0021
PANEL E
	please, note - in some Ips there was not enough amount to test all transcripts, therefore it resulted in different amount of replicates for different transcripts
		eIF3D WT EV					eIF3D WT 4E-BP1-4A					eIF3D CAP-MUTANT EV					eIF3D CAP-MUTANT 4E-BP1-4A
	RPP25	0.377723	1.62228	1	1.36012	0.639876	2.23462	2.35226	3.04083	0.686318	1.62848	1.39368	0.606317	1	1.23782	0.76218	0.208331	0.840732	0.177642	0.517609	0.135501
	COL12A1	0.515498	1.4845	1.26217	0.737827		2.19642	1.69982	1.73508	4.83023		1.35776	0.642238	1.33653	0.663474		0.532221	0.369836	0.517213	0.218057
	TXNIP	1.57377	0.426232	0.292312	1.70769		1.21308	3.41938	1.29447	2.94791		1.58167	0.418329	1.31896	0.681042		0.732245	0.163124	0.181077	0.650064
	CDKN2B	0.383963	1.61604	1			1.62966	2.7424	1.53736			1.27822	0.721779	1			0.363312	0.470568	0.319442
	GAPDH	0.370695	1.62931	1	1.23993	0.760068	1.03759	1.19605	3.72634	0.378685	0.908717	1.2165	0.783503	1	1.37828	0.621721	0.313812	0.751117	0.159495	0.351276	0.0671433
	RPL13A	1	1.43347	0.566528			0.874974	0.892603	1.25761			1	1.17347	0.826526			0.345212	0.704648	0.190884
	ACTB	0.39838	1.60162	1	1.12034	0.879658	1.12516	1.27098	1.47227	0.582194	0.74069	1.46528	0.534717	1	1.36451	0.635486	0.178808	0.458398	0.137146	0.747533	0.0773536
		eIF3d wt EV versus eIF3D wt 4E-BP1		eIF3d cap mutant EV versus eIF3D cap mutant 4E-BP1
		adjusted pValue		adjusted pValue
	RPP25	0.245443	ns	0.037127	*
	COL12A1	0.245443	ns	0.038426	*
	TXNIP	0.245443	ns	0.117581	ns
	CDKN2B	0.245443	ns	0.037127	*
	GAPDH	0.694569	ns	0.037127	*
	RPL13A	0.987257	ns	0.038426	*
	ACTB	0.987257	ns	0.037127	*

## Sheet: Fig. 6 
PANEL A
		Control			eIF3D			eIF3d KD + eIF3d wt			eIF3d KD + eIF3d mut
	HBB	1	1	1	0.969524	0.718488	1.05309	0.797699	1.18265	1.10439	1.05605	0.978221	0.914699
	CDKN2B	1	1	1	0.143522	0.100254	0.0933277	0.965008	1.10874	1.03402	1.20867	0.843287	0.958376
	RPP25	1	1	1	0.25716	0.174464	0.23485	1.09924	1.21179	0.930212	1.07312	1.03914	1.28778
	BCL2L12	1	1	1	0.612441	0.429651	0.577717	0.928732	0.990374	0.771699	1.02777	0.917399	0.952389
	POLD4	1	1	1	0.302334	0.345063	0.322988	0.896873	0.959522	1.17294	1.28184	1.05375	1.05894
	CDKN1B	1	1	1	0.269731	0.17175	0.207025	1.05318	1.0731	0.808973	0.952409	0.862947	1.06421
	ADM	1	1	1	0.137795	0.181388	0.207576	1.60483	0.982756	0.90637	1.29287	1.50779	1.10607
	SLC2A1	1	1	1	0.181645	0.0396538	0.471144	1.32853	1.06418	1.13157	1.18651	1.05477	1.33032
	HNRNPA0	1	1	1	0.563156	0.472455	0.58399	0.987068	1.11258	0.867795	0.898145	0.846243	0.960599
	COL4A2	1	1	1	0.427064	0.592745	0.255642	0.922597	1.10894	1.21686	1.16766	1.11537	1.06663
	CEBPB	1	1	1	0.321296	0.254736	0.143136	1.03081	0.879748	0.934254	1.52375	1.32271	1.1036
	TPRA1	1	1	1	0.37322	0.109453	0.282661	1.5325	1.08008	1.07331	1.21143	1.13099	1.34291
	PPP1R10	1	1	1	0.372782	0.661115	0.782133	1.23658	0.825278	1.12252	1.4568	0.97609	1.21035
	HBB
	Control vs. eIF3D	0.0863	-0.1711 to 0.3437	No	ns	0.7631
	Control vs. eIF3d KD + eIF3d wt	-0.02825	-0.2856 to 0.2291	No	ns	0.9877
	Control vs. eIF3d KD + eIF3d mut	0.01701	-0.2404 to 0.2744	No	ns	0.9972
	CDKN2B
	Control vs. eIF3D	0.8876	0.6303 to 1.145	Yes	****	<0.0001
	Control vs. eIF3d KD + eIF3d wt	-0.03592	-0.2933 to 0.2214	No	ns	0.9755
	Control vs. eIF3d KD + eIF3d mut	-0.003443	-0.2608 to 0.2539	No	ns	>0.9999
	RPP25
	Control vs. eIF3D	0.7778	0.5205 to 1.035	Yes	****	<0.0001
	Control vs. eIF3d KD + eIF3d wt	-0.08041	-0.3378 to 0.1769	No	ns	0.7978
	Control vs. eIF3d KD + eIF3d mut	-0.1333	-0.3907 to 0.1240	No	ns	0.4658
	BCL2L12
	Control vs. eIF3D	0.4601	0.2027 to 0.7174	Yes	***	0.0001
	Control vs. eIF3d KD + eIF3d wt	0.1031	-0.1543 to 0.3604	No	ns	0.6576
	Control vs. eIF3d KD + eIF3d mut	0.03415	-0.2232 to 0.2915	No	ns	0.9788
	POLD4
	Control vs. eIF3D	0.6765	0.4192 to 0.9339	Yes	****	<0.0001
	Control vs. eIF3d KD + eIF3d wt	-0.009779	-0.2671 to 0.2476	No	ns	0.9995
	Control vs. eIF3d KD + eIF3d mut	-0.1315	-0.3889 to 0.1259	No	ns	0.4769
	CDKN1B
	Control vs. eIF3D	0.7838	0.5265 to 1.041	Yes	****	<0.0001
	Control vs. eIF3d KD + eIF3d wt	0.02158	-0.2358 to 0.2789	No	ns	0.9944
	Control vs. eIF3d KD + eIF3d mut	0.04014	-0.2172 to 0.2975	No	ns	0.9665
	ADM
	Control vs. eIF3D	0.8244	0.5671 to 1.082	Yes	****	<0.0001
	Control vs. eIF3d KD + eIF3d wt	-0.1647	-0.4220 to 0.09271	No	ns	0.2979
	Control vs. eIF3d KD + eIF3d mut	-0.3022	-0.5596 to -0.04488	Yes	*	0.0168
	SLC2A1
	Control vs. eIF3D	0.7692	0.5118 to 1.027	Yes	****	<0.0001
	Control vs. eIF3d KD + eIF3d wt	-0.1748	-0.4321 to 0.08260	No	ns	0.2533
	Control vs. eIF3d KD + eIF3d mut	-0.1905	-0.4479 to 0.06683	No	ns	0.1935
	HNRNPA0
	Control vs. eIF3D	0.4601	0.2028 to 0.7175	Yes	***	0.0001
	Control vs. eIF3d KD + eIF3d wt	0.01085	-0.2465 to 0.2682	No	ns	0.9993
	Control vs. eIF3d KD + eIF3d mut	0.09834	-0.1590 to 0.3557	No	ns	0.688
	COL4A2
	Control vs. eIF3D	0.5748	0.3175 to 0.8322	Yes	****	<0.0001
	Control vs. eIF3d KD + eIF3d wt	-0.0828	-0.3402 to 0.1746	No	ns	0.7839
	Control vs. eIF3d KD + eIF3d mut	-0.1166	-0.3739 to 0.1408	No	ns	0.5705
	CEBPB
	Control vs. eIF3D	0.7603	0.5029 to 1.018	Yes	****	<0.0001
	Control vs. eIF3d KD + eIF3d wt	0.05173	-0.2056 to 0.3091	No	ns	0.9329
	Control vs. eIF3d KD + eIF3d mut	-0.3167	-0.5740 to -0.05933	Yes	*	0.0115
	TPRA1
	Control vs. eIF3D	0.7449	0.4875 to 1.002	Yes	****	<0.0001
	Control vs. eIF3d KD + eIF3d wt	-0.2286	-0.4860 to 0.02873	No	ns	0.0932
	Control vs. eIF3d KD + eIF3d mut	-0.2284	-0.4858 to 0.02891	No	ns	0.0935
	PPP1R10
	Control vs. eIF3D	0.3947	0.1373 to 0.6520	Yes	**	0.0012
	Control vs. eIF3d KD + eIF3d wt	-0.06146	-0.3188 to 0.1959	No	ns	0.8947
	Control vs. eIF3d KD + eIF3d mut	-0.2144	-0.4718 to 0.04295	No	ns	0.124
PANEL B
		CMV			delta CMV			adjusted pvalue
	HBB	1	1	1	0.0147407	0.0155012	0.0664197	2e-06	***
	1x	1.38655	1.34141	0.822111	0.155371	0.0683978	0.059819	0.004096	**
	2x	1.26426	1.45984	1.32458	0.00885871	0.039134	0.0890022	4.7e-05	***
	4x	12.1987	6.94026	5.84441	0.0267995	0.0339288	0.124942	0.010256	*
	6x	34.5119	20.8163	12.4783	0.0507474	0.0971777	0.156279	0.014832	*
	8x	83.1074	50.9202	27.3266	0.0490592	0.120564	0.155371	0.014832	*
PANEL C
		RLUC:FLUC:mRNA						Dunnett's multiple comparisons test	Mean Diff.	95.00% CI of diff.	Below threshold?	Summary	Adjusted P Value
	HBB	1.29525	0.848652	1.07891	0.777192			HBB vs. 1x	-1.491	-7.647 to 4.665	No	ns	0.94
	1x	1.8437	2.12423	1.6276	3.43203			HBB vs. 2x	-2.488	-8.644 to 3.668	No	ns	0.6988
	2x	7.22527	2.90952	3.76462	3.12993			HBB vs. 4x	-17.93	-24.09 to -11.77	Yes	****	<0.0001
	3x	45.5961	24.1125	26.2095	31.1606			HBB vs. 6x	-21.46	-27.61 to -15.30	Yes	****	<0.0001
	4x	78.9327	67.339	71.3424	90.3902			HBB vs. 8x	-31.41	-37.57 to -25.26	Yes	****	<0.0001
	5x	185.025	151.123	162.692	140.134
PANEL D
		siCONTROL			siEIF3D			adjusted pvalue
	HBB	1	1	1	1	0.792591	1	0.226584	ns
	1x	1	1	1	1.23613	0.594662	0.717412	0.245601	ns
	2x	1	1	1	0.484433	0.739365	0.959723	0.089801	ns
	4x	1	1	1	0.22724	0.405329	0.431925	0.000559	***
	6x	1	1	1	0.112856	0.255976	0.367937	0.000559	***
	8x	1	1	1	0.0607472	0.186764	0.199796	0.000132	***

## Sheet: Suppl. Fig. 1
PANEL A
	ALEXA-488-OPP					p value
DMSO	0.913174	1.01558	1.07124		DMSO ver TORIN	0.0004	***
TORIN	0.51019	0.477257	0.491387		DMSO ver CHX	0.0009	***
CHX	0.202278	0.166029			TORIN ver CHX	0.0005	***
PANEL D
		IP-ed eIF4G/ IP-ed eIF4E
	E.V.	1	1	1	1			EV ver 4E-BP1-4A	9e-06	***
	4E-BP1 -4A	0.364452	0.262834	0.124717	0.080964			EV ver 250 nM Torin	6e-06	***
	250nM Torin	0.197615	0.360708	0.107616	0.171297			4E-BP1-4A ver 250 nM Torin	0.333406	ns
PANEL H
		puromycin normaized to total protein level						Adjusted P Value			PANEL F
	E.V.	1	1	1			E.V. vs. 4E-BP1-4A	0.0001	***					E.V.			4EBP1-4A				adjusted pvalue
	4E-BP1-4A	0.54871	0.353649	0.431599			E.V. vs. CHX	<0.0001	***				℗-eIF2α/eIF2α	1	1	1	1.1	1.25554	0.6953		0.466642	ns
	CHX	0.260741	0.139415	0.18976			4E-BP1-4A vs. CHX	0.0092	**				℗-eIF4E/eIF4E	1	1	1	0.274817	0.4874	0.26918		0.000804	***
PANEL G						PANEL J
		4E-BP1 con.-act.	Vector control			4E-BP1 con.-act.			Vector control
	10.01	0.03106	0.09746			0.561568	0.559299	0.61677	1.10627	0.981747	0.911982
	10.04	0.030796	0.09602
	10.07	0.030493	0.094661				p Value	0.0022	**
	10.1	0.030156	0.093191
	10.13	0.029852	0.091995
	10.16	0.029567	0.090624
	10.19	0.02935	0.089646
	10.22	0.029152	0.088436
	10.25	0.028885	0.086992
	10.28	0.028666	0.085699
	10.31	0.028425	0.08414
	10.34	0.028212	0.082822
	10.37	0.027965	0.081566
	10.4	0.027722	0.08033
	10.43	0.027522	0.079134
	10.46	0.027222	0.077817
	10.49	0.026976	0.076786
	10.52	0.0267	0.075669
	10.55	0.026442	0.074724
	10.58	0.026168	0.073934
	10.61	0.025919	0.07285
	10.64	0.025693	0.071872
	10.67	0.025381	0.070692
	10.7	0.025107	0.069728
	10.73	0.024866	0.068745
	10.76	0.024602	0.067732
	10.79	0.024414	0.066752
	10.82	0.024247	0.065655
	10.85	0.024096	0.064749
	10.88	0.023947	0.063701
	10.91	0.023833	0.062837
	10.94	0.023711	0.062165
	10.97	0.023579	0.061256
	11	0.023498	0.060534
	11.03	0.023414	0.059747
	11.06	0.023352	0.059106
	11.09	0.0233	0.058452
	11.12	0.023194	0.057753
	11.15	0.023106	0.057302
	11.18	0.022984	0.056656
	11.21	0.022851	0.056121
	11.24	0.0227	0.055579
	11.27	0.022515	0.054988
	11.3	0.022331	0.054487
	11.33	0.022092	0.053988
	11.36	0.021887	0.053503
	11.39	0.021699	0.053011
	11.42	0.021462	0.052443
	11.45	0.021268	0.051967
	11.48	0.021028	0.051399
	11.51	0.020824	0.050866
	11.54	0.020593	0.050335
	11.57	0.020403	0.049835
	11.6	0.02017	0.049364
	11.63	0.019911	0.048771
	11.64	0.019867	0.048685
	11.66	0.019744	0.048257
	11.69	0.019579	0.047645
	11.72	0.019463	0.047199
	11.75	0.019384	0.046708
	11.78	0.019302	0.046145
	11.81	0.019254	0.045694
	11.84	0.019258	0.045179
	11.87	0.01925	0.044716
	11.9	0.019222	0.044365
	11.93	0.019148	0.043889
	11.96	0.019101	0.043449
	11.99	0.019054	0.043014
	12.02	0.018992	0.04262
	12.05	0.018917	0.042166
	12.08	0.018869	0.041823
	12.11	0.018834	0.04152
	12.14	0.018776	0.041107
	12.17	0.018737	0.040724
	12.2	0.018663	0.040318
	12.23	0.018586	0.039978
	12.26	0.018542	0.039648
	12.29	0.018469	0.039307
	12.32	0.018373	0.038943
	12.35	0.018281	0.038557
	12.38	0.018166	0.038235
	12.41	0.018048	0.037914
	12.44	0.01793	0.037515
	12.47	0.017837	0.037188
	12.5	0.017701	0.036877
	12.53	0.017605	0.036545
	12.56	0.017507	0.036227
	12.59	0.017439	0.035833
	12.62	0.017362	0.03549
	12.65	0.017284	0.035105
	12.68	0.017196	0.034848
	12.72	0.017078	0.034517
	12.74	0.017028	0.034242
	12.77	0.016973	0.033968
	12.8	0.016888	0.033683
	12.83	0.016838	0.033474
	12.86	0.016776	0.033235
	12.89	0.016738	0.032981
	12.92	0.016702	0.03273
	12.95	0.016633	0.032435
	12.98	0.016598	0.032227
	13.01	0.01655	0.031964
	13.04	0.016523	0.031688
	13.07	0.016462	0.031456
	13.1	0.01642	0.031179
	13.13	0.016354	0.030979
	13.16	0.016255	0.030737
	13.19	0.016208	0.030536
	13.22	0.016133	0.030298
	13.25	0.016075	0.030131
	13.28	0.016035	0.029904
	13.31	0.015955	0.029677
	13.34	0.015877	0.029467
	13.37	0.015814	0.029201
	13.4	0.015725	0.02897
	13.43	0.015645	0.028766
	13.46	0.015562	0.028608
	13.49	0.015502	0.028432
	13.52	0.015439	0.028253
	13.55	0.015397	0.028061
	13.58	0.015333	0.027891
	13.61	0.015255	0.027708
	13.64	0.015191	0.027594
	13.68	0.015138	0.027394
	13.7	0.015133	0.027244
	13.73	0.015121	0.027106
	13.76	0.015079	0.026939
	13.79	0.015012	0.02681
	13.82	0.014987	0.026616
	13.85	0.014975	0.026488
	13.88	0.014945	0.026339
	13.91	0.014903	0.026198
	13.94	0.014845	0.026056
	13.97	0.014795	0.02585
	14	0.014766	0.025686
	14.03	0.014749	0.025532
	14.06	0.014734	0.025386
	14.09	0.01469	0.025209
	14.12	0.01464	0.024977
	14.15	0.014592	0.024816
	14.18	0.014542	0.024613
	14.21	0.014493	0.024465
	14.24	0.014394	0.024318
	14.27	0.014328	0.02415
	14.3	0.01428	0.023963
	14.33	0.014197	0.023793
	14.36	0.014142	0.023673
	14.39	0.014057	0.023512
	14.42	0.014014	0.023388
	14.45	0.013966	0.023235
	14.48	0.013902	0.023077
	14.51	0.013857	0.022962
	14.54	0.013803	0.022818
	14.57	0.013764	0.022709
	14.6	0.013715	0.022601
	14.63	0.013663	0.02247
	14.66	0.013634	0.022339
	14.69	0.013572	0.022177
	14.72	0.013539	0.022035
	14.75	0.013514	0.021897
	14.78	0.013485	0.021759
	14.81	0.013458	0.021667
	14.84	0.013401	0.02155
	14.87	0.013367	0.02145
	14.9	0.013355	0.021323
	14.93	0.013345	0.021154
	14.96	0.013309	0.021013
	14.99	0.013258	0.020882
	15.02	0.013208	0.02078
	15.05	0.013171	0.020625
	15.08	0.013131	0.020489
	15.11	0.013071	0.020379
	15.14	0.013018	0.020278
	15.17	0.012986	0.020196
	15.2	0.012954	0.020097
	15.21	0.012941	0.020078
	15.23	0.012914	0.019998
	15.26	0.012856	0.019913
	15.29	0.012794	0.019784
	15.32	0.012735	0.019705
	15.35	0.012685	0.019605
	15.38	0.012682	0.01953
	15.41	0.012654	0.019456
	15.44	0.012615	0.019367
	15.47	0.012569	0.019275
	15.5	0.01251	0.019174
	15.53	0.012493	0.019097
	15.56	0.01246	0.019051
	15.59	0.012429	0.018998
	15.62	0.012402	0.018912
	15.65	0.012356	0.018807
	15.68	0.012354	0.018736
	15.71	0.012342	0.018635
	15.74	0.012328	0.018554
	15.77	0.012287	0.018492
	15.8	0.01227	0.018366
	15.83	0.012236	0.018254
	15.86	0.012217	0.01814
	15.89	0.012224	0.018064
	15.92	0.012216	0.017992
	15.95	0.012206	0.017911
	15.98	0.012206	0.017807
	16.01	0.012204	0.01767
	16.04	0.012162	0.017573
	16.07	0.01213	0.017468
	16.1	0.012103	0.017354
	16.13	0.012106	0.017244
	16.16	0.012085	0.01714
	16.19	0.012087	0.017067
	16.22	0.012039	0.017032
	16.25	0.012003	0.017012
	16.28	0.011992	0.016994
	16.31	0.011984	0.016978
	16.34	0.011988	0.016987
	16.37	0.011956	0.01697
	16.4	0.0119	0.016956
	16.43	0.011853	0.016948
	16.46	0.011848	0.016937
	16.49	0.011848	0.016914
	16.52	0.011856	0.016885
	16.55	0.011832	0.016901
	16.58	0.011813	0.016896
	16.61	0.011777	0.01687
	16.64	0.011753	0.016882
	16.67	0.011738	0.016943
	16.7	0.011712	0.017024
	16.73	0.0117	0.017067
	16.76	0.011725	0.017144
	16.79	0.011719	0.01721
	16.82	0.011723	0.017285
	16.85	0.0117	0.017315
	16.88	0.011691	0.017318
	16.91	0.011713	0.017276
	16.94	0.011734	0.017202
	16.97	0.011723	0.017162
	17	0.011692	0.017128
	17.03	0.011697	0.017121
	17.06	0.011706	0.017102
	17.09	0.011729	0.017098
	17.12	0.011727	0.017086
	17.15	0.011709	0.017094
	17.18	0.011718	0.01707
	17.21	0.011713	0.01701
	17.24	0.011701	0.016914
	17.27	0.011737	0.016726
	17.3	0.011706	0.016588
	17.33	0.011732	0.016421
	17.36	0.011766	0.016297
	17.39	0.011808	0.016188
	17.42	0.011819	0.016158
	17.45	0.011828	0.016102
	17.48	0.011834	0.01609
	17.51	0.011884	0.016036
	17.54	0.011914	0.015916
	17.57	0.011944	0.015832
	17.6	0.011995	0.015764
	17.63	0.012	0.015685
	17.66	0.012026	0.015597
	17.69	0.012132	0.015492
	17.72	0.012177	0.015419
	17.75	0.012207	0.015377
	17.78	0.012251	0.015305
	17.81	0.012307	0.015269
	17.84	0.012406	0.015226
	17.87	0.012486	0.015215
	17.9	0.012556	0.015212
	17.93	0.012608	0.015209
	17.96	0.01269	0.015221
	17.99	0.012781	0.015228
	18.02	0.012864	0.015247
	18.05	0.012968	0.015312
	18.08	0.013044	0.015337
	18.11	0.013101	0.015363
	18.14	0.013195	0.015397
	18.17	0.013281	0.015427
	18.2	0.013358	0.015485
	18.23	0.013474	0.015535
	18.26	0.013592	0.015573
	18.29	0.013692	0.0156
	18.32	0.013809	0.015633
	18.35	0.013942	0.015661
	18.38	0.014041	0.015729
	18.41	0.01414	0.015769
	18.44	0.014257	0.015774
	18.47	0.014384	0.015803
	18.5	0.014501	0.015851
	18.53	0.014614	0.015901
	18.56	0.014731	0.015941
	18.59	0.014834	0.015945
	18.62	0.01495	0.015975
	18.65	0.015072	0.016005
	18.68	0.01518	0.016052
	18.71	0.015309	0.016098
	18.74	0.015401	0.016143
	18.77	0.015534	0.016168
	18.77	0.015558	0.016163
	18.8	0.015685	0.016196
	18.83	0.015765	0.016209
	18.86	0.015883	0.016214
	18.89	0.01596	0.01624
	18.92	0.016076	0.01627
	18.95	0.01622	0.016301
	18.98	0.016313	0.016331
	19.01	0.016413	0.016362
	19.04	0.01648	0.016353
	19.07	0.016584	0.016339
	19.1	0.016697	0.016335
	19.13	0.016777	0.01637
	19.16	0.016825	0.016372
	19.19	0.016914	0.016358
	19.22	0.017022	0.016335
	19.25	0.017087	0.016333
	19.28	0.017111	0.016351
	19.31	0.017169	0.016385
	19.34	0.017251	0.016381
	19.37	0.017348	0.016352
	19.4	0.017423	0.016351
	19.43	0.017449	0.016345
	19.46	0.017499	0.016358
	19.49	0.017521	0.016358
	19.52	0.017554	0.016308
	19.55	0.017612	0.01627
	19.58	0.017658	0.016255
	19.61	0.017683	0.016245
	19.64	0.017681	0.016236
	19.67	0.017688	0.016217
	19.7	0.017708	0.016167
	19.73	0.017706	0.016134
	19.76	0.017699	0.016119
	19.79	0.017713	0.01611
	19.82	0.017724	0.0161
	19.85	0.017701	0.016088
	19.88	0.017663	0.01604
	19.91	0.01763	0.016016
	19.94	0.017586	0.016003
	19.97	0.017556	0.015977
	20	0.017536	0.015956
	20.03	0.017496	0.01592
	20.06	0.017459	0.015883
	20.09	0.017404	0.015865
	20.12	0.01739	0.015855
	20.15	0.017348	0.015811
	20.18	0.017314	0.015754
	20.21	0.017272	0.015707
	20.24	0.017215	0.015669
	20.27	0.01715	0.015638
	20.3	0.01714	0.015596
	20.33	0.017059	0.015541
	20.36	0.016965	0.01549
	20.39	0.016872	0.015433
	20.42	0.016821	0.015385
	20.45	0.01677	0.01531
	20.48	0.016685	0.015261
	20.51	0.016612	0.015186
	20.54	0.016527	0.015126
	20.57	0.01647	0.015097
	20.6	0.016388	0.015034
	20.63	0.016316	0.014987
	20.66	0.016241	0.01495
	20.69	0.016162	0.014909
	20.72	0.016053	0.01489
	20.75	0.015981	0.014834
	20.78	0.015905	0.014767
	20.81	0.015837	0.014732
	20.84	0.015741	0.014691
	20.87	0.015646	0.014655
	20.9	0.015558	0.014618
	20.93	0.015508	0.014569
	20.96	0.015402	0.014531
	20.99	0.015303	0.014498
	21.02	0.0152	0.014467
	21.05	0.015133	0.014413
	21.08	0.015065	0.01436
	21.11	0.014962	0.014333
	21.14	0.014887	0.014301
	21.17	0.014815	0.01429
	21.2	0.014727	0.014231
	21.23	0.014673	0.014175
	21.26	0.014617	0.01413
	21.29	0.014504	0.014106
	21.32	0.01442	0.014086
	21.35	0.014346	0.014043
	21.38	0.014272	0.013999
	21.41	0.01418	0.013957
	21.44	0.014116	0.013907
	21.47	0.014034	0.013886
	21.5	0.013973	0.013851
	21.53	0.013916	0.013833
	21.56	0.013859	0.013809
	21.59	0.013799	0.013751
	21.62	0.013706	0.013721
	21.65	0.013612	0.013723
	21.68	0.013547	0.013686
	21.71	0.013489	0.013647
	21.74	0.013421	0.013627
	21.77	0.013317	0.013616
	21.8	0.013246	0.013602
	21.83	0.013193	0.013557
	21.86	0.013144	0.013486
	21.89	0.013069	0.013474
	21.92	0.012983	0.013474
	21.95	0.012905	0.01345
	21.98	0.012826	0.013405
	22.01	0.012765	0.013367
	22.04	0.012714	0.013359
	22.07	0.012638	0.013333
	22.1	0.012593	0.013305
	22.13	0.012537	0.013275
	22.16	0.012497	0.013229
	22.19	0.012435	0.013192
	22.22	0.012373	0.013173
	22.25	0.01234	0.013134
	22.28	0.012302	0.013101
	22.31	0.012246	0.013067
	22.32	0.012248	0.013067
	22.34	0.012219	0.013018
	22.37	0.012155	0.012981
	22.4	0.012072	0.012959
	22.43	0.012031	0.012926
	22.46	0.012003	0.012861
	22.49	0.011965	0.012842
	22.53	0.011903	0.012804
	22.55	0.011842	0.012765
	22.58	0.011775	0.012731
	22.61	0.011752	0.012669
	22.64	0.01174	0.012634
	22.67	0.011669	0.012612
	22.7	0.011604	0.012575
	22.73	0.011568	0.012529
	22.76	0.011524	0.012494
	22.79	0.011494	0.012466
	22.82	0.011457	0.012441
	22.85	0.011434	0.012439
	22.88	0.011384	0.012401
	22.91	0.011364	0.012373
	22.94	0.011359	0.012332
	22.97	0.011322	0.012289
	23	0.011278	0.012256
	23.03	0.011229	0.012239
	23.06	0.011236	0.012214
	23.09	0.011229	0.012153
	23.12	0.011204	0.012114
	23.15	0.011172	0.012102
	23.18	0.011129	0.012086
	23.21	0.011112	0.01206
	23.24	0.011103	0.012026
	23.27	0.01108	0.012005
	23.3	0.011073	0.011996
	23.33	0.011038	0.011977
	23.36	0.011003	0.011965
	23.39	0.010988	0.01194
	23.42	0.010996	0.011919
	23.45	0.010968	0.011906
	23.49	0.010932	0.011874
	23.51	0.010936	0.011854
	23.54	0.010939	0.01184
	23.57	0.010892	0.01182
	23.6	0.010841	0.011835
	23.63	0.010819	0.011815
	23.66	0.010808	0.011787
	23.69	0.010805	0.011757
	23.72	0.01078	0.011724
	23.75	0.010734	0.011705
	23.78	0.010701	0.011731
	23.81	0.010676	0.011707
	23.84	0.010692	0.011701
	23.87	0.010697	0.01167
	23.9	0.010678	0.011651
	23.93	0.010655	0.011632
	23.96	0.010623	0.011611
	23.99	0.010601	0.011578
	24.02	0.010589	0.011559
	24.05	0.010556	0.011587
	24.08	0.010534	0.011586
	24.11	0.010547	0.011601
	24.14	0.010532	0.01158
	24.17	0.010559	0.011571
	24.2	0.010564	0.01158
	24.23	0.010574	0.011584
	24.26	0.010579	0.011578
	24.29	0.010553	0.011562
	24.32	0.010547	0.01153
	24.35	0.01053	0.011494
	24.38	0.010541	0.011471
	24.41	0.010546	0.011459
	24.44	0.010567	0.01145
	24.47	0.01056	0.011436
	24.5	0.010556	0.011463
	24.53	0.010533	0.011455
	24.56	0.010532	0.011468
	24.59	0.010554	0.011437
	24.62	0.010574	0.011429
	24.65	0.010567	0.011441
	24.68	0.010582	0.011452
	24.71	0.010611	0.011457
	24.74	0.010629	0.011453
	24.77	0.010651	0.011444
	24.8	0.010667	0.011431
	24.83	0.010697	0.011456
	24.86	0.010721	0.011471
	24.89	0.010751	0.011455
	24.92	0.010795	0.011453
	24.95	0.010848	0.011444
	24.98	0.010902	0.011437
	25.01	0.010971	0.011451
	25.04	0.011023	0.011444
	25.07	0.011101	0.011443
	25.1	0.011179	0.011485
	25.13	0.011291	0.011527
	25.16	0.011405	0.011555
	25.19	0.011526	0.011576
	25.22	0.01164	0.011611
	25.25	0.011759	0.011647
	25.28	0.01188	0.011711
	25.31	0.012014	0.011761
	25.34	0.012176	0.011816
	25.37	0.012375	0.011869
	25.4	0.012562	0.011949
	25.43	0.012721	0.012014
	25.46	0.012926	0.012111
	25.49	0.01311	0.012191
	25.52	0.013359	0.012283
	25.55	0.013605	0.012394
	25.58	0.013894	0.012535
	25.61	0.014077	0.012658
	25.64	0.014326	0.012791
	25.67	0.014636	0.012942
	25.7	0.014958	0.01308
	25.73	0.015279	0.01324
	25.76	0.015523	0.013374
	25.79	0.015821	0.013536
	25.82	0.016124	0.013688
	25.85	0.016446	0.013831
	25.88	0.016796	0.014042
	25.89	0.016838	0.014079
	25.91	0.0171	0.014236
	25.94	0.017378	0.01439
	25.97	0.017722	0.014555
	26	0.017997	0.014746
	26.03	0.018392	0.015021
	26.06	0.018703	0.015236
	26.09	0.019071	0.015459
	26.12	0.019401	0.01563
	26.15	0.019739	0.015769
	26.18	0.020096	0.016005
	26.21	0.020409	0.016238
	26.24	0.020794	0.016488
	26.27	0.021101	0.01669
	26.3	0.021421	0.016855
	26.33	0.021771	0.017044
	26.36	0.02208	0.017254
	26.39	0.022391	0.017519
	26.42	0.022675	0.017708
	26.45	0.022981	0.01788
	26.48	0.02333	0.018086
	26.51	0.023578	0.018274
	26.54	0.023841	0.018471
	26.57	0.024015	0.018641
	26.6	0.024286	0.018777
	26.63	0.024546	0.018952
	26.66	0.024763	0.019112
	26.69	0.024995	0.019298
	26.72	0.025173	0.019427
	26.76	0.025368	0.019576
	26.78	0.025525	0.019681
	26.81	0.025664	0.019784
	26.84	0.025783	0.019943
	26.87	0.025886	0.020051
	26.9	0.02603	0.020112
	26.93	0.026122	0.020165
	26.96	0.026172	0.020266
	26.99	0.026227	0.020373
	27.02	0.026264	0.020433
	27.05	0.026295	0.020517
	27.08	0.026328	0.020523
	27.11	0.026332	0.020525
	27.14	0.026346	0.020585
	27.17	0.026318	0.020619
	27.2	0.026287	0.020668
	27.23	0.026249	0.020687
	27.26	0.026195	0.020669
	27.29	0.026138	0.020654
	27.32	0.026061	0.020639
	27.35	0.025986	0.020607
	27.38	0.025882	0.020595
	27.41	0.025774	0.020556
	27.44	0.025644	0.020514
	27.47	0.02549	0.020488
	27.5	0.025322	0.020436
	27.53	0.025237	0.020361
	27.56	0.025062	0.02032
	27.59	0.024914	0.020258
	27.62	0.024734	0.020206
	27.65	0.024554	0.02016
	27.68	0.024397	0.020105
	27.72	0.024177	0.020003
	27.74	0.024033	0.019913
	27.77	0.023849	0.019832
	27.8	0.023639	0.019727
	27.83	0.023426	0.019662
	27.86	0.023228	0.019546
	27.89	0.023021	0.019487
	27.92	0.022824	0.019361
	27.95	0.022621	0.019273
	27.98	0.022412	0.01915
	28.01	0.022184	0.01901
	28.04	0.021948	0.018906
	28.07	0.021675	0.018821
	28.1	0.021532	0.018756
	28.13	0.021333	0.018666
	28.16	0.021079	0.018541
	28.19	0.02085	0.01846
	28.22	0.020587	0.018337
	28.25	0.020349	0.018231
	28.28	0.020128	0.018124
	28.31	0.019932	0.01799
	28.34	0.019722	0.017893
	28.37	0.019445	0.01778
	28.4	0.019239	0.017696
	28.43	0.019037	0.017588
	28.46	0.018856	0.017516
	28.49	0.018679	0.017408
	28.52	0.018442	0.017308
	28.55	0.018251	0.017224
	28.58	0.01805	0.017112
	28.61	0.017887	0.017002
	28.64	0.017712	0.016948
	28.68	0.017498	0.016858
	28.7	0.017364	0.016762
	28.73	0.017155	0.016626
	28.76	0.016995	0.016547
	28.79	0.016858	0.016454
	28.82	0.01665	0.016369
	28.85	0.016502	0.016309
	28.88	0.016348	0.01617
	28.91	0.016215	0.016067
	28.94	0.016071	0.015998
	28.97	0.015912	0.015943
	29	0.015786	0.01586
	29.03	0.015588	0.015784
	29.06	0.015462	0.015719
	29.09	0.01532	0.015629
	29.12	0.015185	0.015562
	29.15	0.015033	0.0155
	29.18	0.014891	0.015405
	29.21	0.0148	0.015314
	29.24	0.014696	0.015221
	29.27	0.014619	0.015153
	29.3	0.014481	0.01509
	29.33	0.014357	0.015006
	29.36	0.014271	0.014919
	29.39	0.014202	0.014823
	29.42	0.014115	0.014781
	29.45	0.014048	0.014719
	29.45	0.014036	0.014707
	29.48	0.013973	0.014626
	29.51	0.013891	0.014547
	29.54	0.013812	0.014475
	29.57	0.013726	0.014414
	29.6	0.013667	0.014372
	29.63	0.013626	0.014306
	29.66	0.013605	0.01424
	29.69	0.013571	0.014143
	29.72	0.013533	0.01407
	29.75	0.013477	0.014007
	29.78	0.013415	0.013947
	29.81	0.013383	0.013915
	29.84	0.013376	0.013854
	29.87	0.013378	0.013784
	29.9	0.01335	0.013749
	29.93	0.01333	0.013727
	29.96	0.013314	0.013675
	29.99	0.013332	0.013627
	30.02	0.013349	0.013599
	30.05	0.013358	0.013539
	30.08	0.013348	0.013505
	30.11	0.013345	0.013484
	30.14	0.013404	0.013398
	30.17	0.013465	0.013378
	30.2	0.013562	0.013359
	30.23	0.01364	0.013321
	30.26	0.01375	0.013291
	30.29	0.013935	0.013247
	30.32	0.014131	0.013218
	30.35	0.014362	0.013185
	30.38	0.014591	0.013172
	30.41	0.014853	0.013133
	30.44	0.015144	0.013101
	30.47	0.015492	0.013091
	30.5	0.015935	0.013073
	30.53	0.016392	0.013051
	30.56	0.016971	0.013032
	30.59	0.017553	0.012987
	30.62	0.018097	0.012964
	30.65	0.018918	0.012984
	30.68	0.019667	0.013011
	30.71	0.020655	0.013061
	30.74	0.021609	0.013066
	30.77	0.022825	0.013072
	30.8	0.023769	0.013114
	30.83	0.02497	0.013153
	30.86	0.026463	0.013239
	30.89	0.02784	0.013317
	30.92	0.029546	0.013393
	30.95	0.031116	0.013449
	30.98	0.032799	0.013588
	31.01	0.034546	0.013789
	31.04	0.036388	0.013935
	31.07	0.0386	0.014125
	31.1	0.040578	0.014321
	31.13	0.042617	0.014559
	31.16	0.045026	0.014822
	31.19	0.046794	0.015068
	31.22	0.049344	0.015372
	31.25	0.051547	0.015679
	31.28	0.053762	0.016029
	31.31	0.056322	0.016469
	31.34	0.058527	0.016802
	31.37	0.060758	0.017282
	31.4	0.06299	0.017725
	31.43	0.065545	0.018251
	31.46	0.067706	0.018741
	31.49	0.069833	0.01923
	31.52	0.072295	0.01983
	31.55	0.074377	0.020265
	31.58	0.076398	0.020915
	31.61	0.07833	0.021518
	31.64	0.08024	0.022123
	31.67	0.082428	0.022801
	31.7	0.084214	0.023444
	31.73	0.086213	0.024093
	31.76	0.087587	0.024717
	31.79	0.089146	0.025333
	31.82	0.090927	0.026038
	31.85	0.092366	0.02667
	31.88	0.093908	0.027425
	31.91	0.095163	0.027947
	31.95	0.096501	0.028658
	31.97	0.097374	0.029256
	32	0.098319	0.029861
	32.03	0.099297	0.030538
	32.06	0.100036	0.031124
	32.09	0.100757	0.031747
	32.12	0.101302	0.032155
	32.15	0.101703	0.032619
	32.18	0.102129	0.03315
	32.21	0.10238	0.033589
	32.24	0.102557	0.03408
	32.27	0.102612	0.034458
	32.3	0.102566	0.034752
	32.33	0.102514	0.035143
	32.36	0.102408	0.035475
	32.39	0.102166	0.035787
	32.42	0.101887	0.035996
	32.45	0.10154	0.036178
	32.48	0.101064	0.036358
	32.51	0.100581	0.036495
	32.54	0.100063	0.036637
	32.57	0.09949	0.036709
	32.6	0.098769	0.036749
	32.63	0.098071	0.036777
	32.66	0.097343	0.036791
	32.69	0.096422	0.036767
	32.72	0.095735	0.036733
	32.75	0.094717	0.036693
	32.78	0.093892	0.036622
	32.81	0.092841	0.036543
	32.84	0.091653	0.036414
	32.87	0.090629	0.036285
	32.91	0.089414	0.036137
	32.93	0.088512	0.035974
	32.96	0.087404	0.035844
	32.99	0.086086	0.035635
	33	0.085894	0.035607
	33.02	0.084919	0.035459
	33.05	0.083559	0.035189
	33.08	0.082388	0.034981
	33.11	0.081182	0.034748
	33.14	0.079957	0.034536
	33.17	0.078718	0.034337
	33.2	0.07726	0.034045
	33.23	0.076086	0.033799
	33.26	0.074651	0.033568
	33.29	0.073609	0.033321
	33.32	0.07237	0.033063
	33.35	0.070907	0.032757
	33.38	0.069664	0.032466
	33.41	0.06824	0.032148
	33.44	0.066987	0.031872
	33.47	0.065748	0.031643
	33.5	0.064534	0.031304
	33.53	0.063343	0.031013
	33.56	0.061992	0.030667
	33.59	0.060812	0.030374
	33.62	0.059641	0.030098
	33.65	0.058299	0.02983
	33.68	0.057337	0.029532
	33.71	0.056035	0.029201
	33.74	0.054928	0.028914
	33.77	0.053645	0.028557
	33.8	0.052581	0.028271
	33.83	0.051534	0.027984
	33.86	0.050354	0.027681
	33.89	0.049504	0.027396
	33.92	0.048358	0.027089
	33.95	0.047397	0.026816
	33.98	0.046464	0.026501
	34.01	0.045381	0.026157
	34.04	0.044483	0.02593
	34.07	0.043637	0.025628
	34.1	0.042801	0.025375
	34.13	0.04202	0.025088
	34.16	0.041107	0.024763
	34.19	0.040334	0.024499
	34.22	0.039441	0.02425
	34.25	0.0387	0.024008
	34.28	0.038009	0.023705
	34.31	0.037357	0.023433
	34.34	0.03672	0.023196
	34.37	0.035972	0.022932
	34.4	0.035356	0.022689
	34.43	0.034639	0.022461
	34.46	0.034143	0.022192
	34.49	0.033575	0.02193
	34.52	0.032945	0.021695
	34.55	0.032396	0.021514
	34.58	0.031786	0.021281
	34.61	0.031309	0.02111
	34.64	0.030892	0.020889
	34.67	0.030299	0.020648
	34.7	0.029803	0.020439
	34.73	0.029224	0.020193
	34.76	0.028781	0.019998
	34.79	0.028356	0.019798
	34.82	0.027876	0.019601
	34.85	0.02751	0.019433
	34.88	0.027007	0.019213
	34.91	0.026661	0.019024
	34.94	0.026268	0.018845
	34.97	0.025885	0.018695
	35	0.025525	0.018557
	35.03	0.025211	0.018388
	35.06	0.02489	0.018243
	35.09	0.024537	0.018047
	35.12	0.024253	0.017883
	35.15	0.02396	0.017741
	35.18	0.023648	0.017604
	35.21	0.023402	0.017463
	35.24	0.023154	0.017289
	35.27	0.022911	0.017151
	35.3	0.022675	0.017022
	35.33	0.022394	0.016883
	35.36	0.022153	0.016761
	35.39	0.021882	0.016618
	35.42	0.02171	0.016509
	35.45	0.021445	0.016389
	35.48	0.021253	0.016282
	35.51	0.021073	0.016165
	35.54	0.020839	0.016034
	35.57	0.020634	0.015936
	35.6	0.020434	0.015811
	35.63	0.020226	0.015711
	35.66	0.020036	0.015603
	35.69	0.019832	0.015506
	35.72	0.019649	0.01542
	35.75	0.019419	0.015326
	35.78	0.019239	0.01525
	35.81	0.019118	0.015156
	35.84	0.018948	0.015048
	35.87	0.018788	0.014972
	35.9	0.018603	0.014874
	35.93	0.018446	0.014798
	35.96	0.018281	0.014726
	35.99	0.01814	0.014603
	36.02	0.018017	0.01454
	36.05	0.017882	0.014476
	36.08	0.017759	0.01441
	36.11	0.017616	0.01432
	36.14	0.017516	0.014274
	36.17	0.017419	0.014204
	36.2	0.017308	0.014154
	36.23	0.017215	0.014094
	36.26	0.017122	0.014039
	36.29	0.017018	0.013974
	36.32	0.016944	0.013908
	36.35	0.016838	0.01385
	36.38	0.016743	0.013801
	36.41	0.016646	0.013767
	36.44	0.016565	0.013697
	36.47	0.016492	0.013657
	36.5	0.016397	0.013627
	36.53	0.016287	0.013604
	36.56	0.016187	0.013576
	36.57	0.01617	0.013568
	36.59	0.016113	0.013524
	36.62	0.016009	0.013457
	36.65	0.015906	0.013385
	36.68	0.015802	0.013357
	36.71	0.015696	0.01334
	36.74	0.015611	0.01329
	36.77	0.01553	0.013238
	36.8	0.015448	0.013201
	36.83	0.015385	0.01319
	36.86	0.015278	0.013141
	36.89	0.015202	0.013106
	36.92	0.015107	0.013063
	36.95	0.015076	0.01302
	36.98	0.015008	0.012993
	37.01	0.014904	0.012958
	37.04	0.014856	0.012907
	37.07	0.014812	0.012842
	37.1	0.014753	0.01283
	37.13	0.014693	0.012815
	37.16	0.014654	0.01275
	37.19	0.014618	0.012714
	37.22	0.01458	0.012658
	37.25	0.014554	0.012629
	37.28	0.014452	0.012612
	37.31	0.014395	0.01258
	37.34	0.014361	0.012531
	37.37	0.014308	0.012491
	37.4	0.014262	0.012456
	37.43	0.014196	0.012432
	37.46	0.014124	0.012407
	37.49	0.014057	0.012371
	37.52	0.014005	0.012348
	37.55	0.013954	0.012328
	37.58	0.013877	0.01228
	37.61	0.01384	0.01224
	37.64	0.013769	0.012227
	37.67	0.013725	0.012215
	37.7	0.013677	0.012175
	37.73	0.013628	0.012138
	37.76	0.013543	0.012115
	37.79	0.013515	0.012112
	37.82	0.013477	0.012082
	37.85	0.013432	0.012049
	37.88	0.013394	0.012019
	37.91	0.013368	0.012011
	37.94	0.013317	0.011995
	37.97	0.013278	0.011965
	38	0.013247	0.011922
	38.03	0.013245	0.011878
	38.06	0.013185	0.011869
	38.1	0.013129	0.011864
	38.12	0.013099	0.011831
	38.15	0.01309	0.011776
	38.18	0.013063	0.011743
	38.21	0.013012	0.011731
	38.24	0.01296	0.011719
	38.27	0.012943	0.011697
	38.3	0.012923	0.01167
	38.33	0.012896	0.011648
	38.36	0.012892	0.011627
	38.39	0.012868	0.011615
	38.42	0.012849	0.011599
	38.45	0.012827	0.011578
	38.48	0.012804	0.011564
	38.51	0.012765	0.011578
	38.54	0.012726	0.011586
	38.57	0.012692	0.011575
	38.6	0.012666	0.01156
	38.63	0.01264	0.011561
	38.66	0.012612	0.01157
	38.69	0.012579	0.011585
	38.72	0.012555	0.011581
	38.75	0.012542	0.011541
	38.78	0.012527	0.011477
	38.81	0.012475	0.011451
	38.84	0.012443	0.011461
	38.87	0.0124	0.011462
	38.9	0.012359	0.011456
	38.93	0.012357	0.011446
	38.96	0.012347	0.011451
	38.99	0.012324	0.011454
	39.02	0.012283	0.011451
	39.05	0.012251	0.011408
	39.08	0.012242	0.011367
	39.11	0.012217	0.011338
	39.14	0.01222	0.011331
	39.17	0.012209	0.011318
	39.2	0.012206	0.011301
	39.23	0.012222	0.011299
	39.26	0.012235	0.011303
	39.29	0.012222	0.011321
	39.32	0.012182	0.011345
	39.35	0.012165	0.011329
	39.38	0.012134	0.011288
	39.41	0.012108	0.011289
	39.44	0.012105	0.011307
	39.47	0.012099	0.01126
	39.5	0.012053	0.011209
	39.53	0.012043	0.011206
	39.56	0.01205	0.011184
	39.59	0.011998	0.011204
	39.62	0.011984	0.011195
	39.65	0.011988	0.011195
	39.68	0.011948	0.011159
	39.71	0.011901	0.011117
	39.74	0.011868	0.011097
	39.77	0.01185	0.011078
	39.8	0.011837	0.011073
	39.83	0.011842	0.011053
	39.86	0.011848	0.011038
	39.89	0.011773	0.011045
	39.92	0.011729	0.011044
	39.95	0.011711	0.011045
	39.98	0.011724	0.011041
	40.01	0.011723	0.011038
	40.04	0.011712	0.01104
	40.07	0.011689	0.01103
	40.1	0.011689	0.010985
	40.13	0.011717	0.010951
	40.14	0.011717	0.01095
	40.16	0.011734	0.010948
	40.19	0.011711	0.010944
	40.22	0.011664	0.01093
	40.25	0.011621	0.010911
	40.28	0.0116	0.010895
	40.31	0.01161	0.010859
	40.34	0.011589	0.010844
	40.37	0.011569	0.01083
	40.4	0.011562	0.010818
	40.43	0.011578	0.010817
	40.46	0.011604	0.010789
	40.49	0.011597	0.010806
	40.52	0.011623	0.010804
	40.55	0.01162	0.010795
	40.58	0.01164	0.010813
	40.61	0.011681	0.010765
	40.64	0.011694	0.010743
	40.67	0.011689	0.010763
	40.7	0.011738	0.010758
	40.73	0.011787	0.010735
	40.76	0.011834	0.010707
	40.79	0.011871	0.010689
	40.82	0.011896	0.010701
	40.85	0.011938	0.010735
	40.88	0.01198	0.010704
	40.91	0.012043	0.010685
	40.94	0.012125	0.010683
	40.97	0.012202	0.010681
	41	0.012247	0.010689
	41.03	0.012329	0.010684
	41.06	0.012405	0.010668
	41.09	0.012508	0.010669
	41.12	0.012586	0.010681
	41.15	0.012627	0.010682
	41.18	0.012666	0.010689
	41.21	0.012738	0.010697
	41.24	0.012813	0.010671
	41.27	0.012892	0.010662
	41.3	0.01297	0.010682
	41.33	0.013045	0.010685
	41.36	0.01311	0.010684
	41.39	0.013175	0.010704
	41.42	0.013259	0.010739
	41.45	0.013317	0.010781
	41.48	0.01334	0.010796
	41.51	0.013364	0.010796
	41.54	0.013428	0.01083
	41.57	0.013462	0.010865
	41.6	0.013517	0.010915
	41.63	0.013558	0.010919
	41.66	0.013601	0.010939
	41.69	0.013665	0.010971
	41.72	0.01371	0.011003
	41.75	0.013762	0.011061
	41.78	0.013784	0.011103
	41.81	0.013815	0.011123
	41.84	0.013831	0.01114
	41.87	0.013854	0.011179
	41.9	0.013905	0.01123
	41.93	0.013921	0.01128
	41.96	0.01391	0.011327
	41.99	0.013942	0.011343
	42.02	0.013976	0.011363
	42.05	0.013942	0.011405
	42.08	0.013934	0.011417
	42.11	0.013951	0.011464
	42.14	0.013966	0.011501
	42.17	0.013964	0.011531
	42.2	0.013968	0.011586
	42.23	0.013937	0.011641
	42.26	0.01389	0.011661
	42.29	0.013875	0.01167
	42.32	0.01386	0.011702
	42.35	0.013846	0.011751
	42.38	0.013825	0.011796
	42.41	0.013766	0.011811
	42.44	0.013755	0.011827
	42.47	0.013717	0.011873
	42.5	0.013681	0.011887
	42.53	0.013628	0.011931
	42.56	0.013583	0.011929
	42.59	0.013552	0.011936
	42.62	0.01353	0.01195
	42.65	0.013503	0.011956
	42.68	0.013457	0.012011
	42.71	0.013397	0.012059
	42.74	0.013344	0.012068
	42.77	0.013309	0.012052
	42.8	0.013268	0.012063
	42.83	0.013228	0.01207
	42.86	0.013163	0.012072
	42.89	0.013126	0.012079
	42.92	0.013088	0.012059
	42.95	0.01303	0.012058
	42.98	0.012984	0.012073
	43.01	0.012941	0.012064
	43.04	0.012886	0.012046
	43.07	0.012843	0.012016
	43.1	0.012815	0.011989
	43.13	0.012758	0.011979
	43.16	0.012707	0.011959
	43.19	0.012663	0.011953
	43.22	0.012624	0.011943
	43.25	0.012581	0.011938
	43.29	0.012543	0.0119
	43.31	0.012518	0.011878
	43.34	0.012494	0.011846
	43.37	0.012485	0.011831
	43.4	0.012447	0.011816
	43.43	0.012396	0.011834
	43.46	0.012365	0.011833
	43.49	0.012344	0.011816
	43.52	0.012333	0.011765
	43.55	0.012317	0.011736
	43.58	0.012251	0.011731
	43.61	0.012209	0.011711
	43.64	0.012203	0.011705
	43.67	0.012209	0.011705
	43.67	0.012215	0.011704
	43.7	0.012225	0.011692
	43.73	0.01221	0.011688
	43.76	0.012165	0.011701
	43.79	0.012135	0.011708
	43.82	0.01211	0.011677
	43.85	0.012097	0.01166
	43.88	0.012102	0.01164
	43.91	0.012106	0.011628
	43.94	0.012078	0.011605
	43.97	0.012089	0.011584
	44	0.012106	0.011549
	44.03	0.012076	0.011551
	44.06	0.01204	0.011566
	44.09	0.011986	0.011578
	44.12	0.011976	0.011582
	44.15	0.011971	0.011551
	44.18	0.011984	0.011514
	44.21	0.011958	0.011501
	44.25	0.011933	0.011493
	44.27	0.011945	0.011474
	44.3	0.011953	0.011463
	44.33	0.011949	0.011448
	44.36	0.01191	0.011447
	44.39	0.011873	0.011427
	44.42	0.011846	0.011427
	44.45	0.011841	0.011417
	44.48	0.011849	0.011431
	44.51	0.011846	0.011426
	44.54	0.011819	0.01144
	44.57	0.011825	0.011432
	44.6	0.011832	0.011426
	44.63	0.011799	0.011442
	44.66	0.011765	0.011451
	44.69	0.01173	0.011459
	44.72	0.011698	0.011461
	44.75	0.011716	0.011439
	44.78	0.011722	0.011432
	44.81	0.011716	0.011436
	44.84	0.011693	0.011431
	44.87	0.011677	0.011448
	44.9	0.011653	0.011443
	44.93	0.011634	0.011436
	44.96	0.011571	0.011452
	44.99	0.011586	0.01147
	45.02	0.011582	0.011458
	45.05	0.01158	0.011434
	45.08	0.011585	0.01144
	45.11	0.011551	0.011455
	45.14	0.011502	0.011456
	45.17	0.011474	0.01146
	45.2	0.01146	0.01144
	45.23	0.011472	0.011419
	45.26	0.011465	0.011433
	45.29	0.011425	0.011457
	45.32	0.011416	0.011457
	45.35	0.011376	0.01144
	45.38	0.011356	0.011432
	45.41	0.01136	0.011453
	45.44	0.011329	0.011471
	45.47	0.011317	0.011454
	45.5	0.01131	0.011432
	45.53	0.01128	0.011421
	45.56	0.011254	0.011427
	45.59	0.011225	0.011448
	45.62	0.011204	0.011463
	45.65	0.011159	0.011453
	45.68	0.011136	0.011435
	45.71	0.011118	0.011438
	45.74	0.0111	0.011471
	45.77	0.011071	0.011461
	45.8	0.011079	0.011405
	45.83	0.011082	0.011352
	45.86	0.011076	0.011337
	45.89	0.011095	0.01134
	45.92	0.011061	0.011325
	45.95	0.011061	0.01132
	45.98	0.011087	0.011307
	46.01	0.011066	0.011298
	46.04	0.011077	0.01128
	46.07	0.011067	0.011271
	46.1	0.011055	0.011241
	46.13	0.01102	0.011213
	46.16	0.010988	0.01121
	46.19	0.010969	0.011202
	46.22	0.010943	0.011199
	46.25	0.01093	0.011175
	46.28	0.01095	0.011112
	46.31	0.010951	0.011064
	46.34	0.010953	0.011061
	46.37	0.010934	0.01106
	46.4	0.010932	0.011057
	46.43	0.010953	0.011044
	46.46	0.010954	0.011034
	46.49	0.010949	0.01103
	46.52	0.010928	0.01108
	46.55	0.010957	0.011082
	46.58	0.010984	0.011042
	46.61	0.011007	0.011045
	46.64	0.010987	0.011054
	46.67	0.01095	0.011055
	46.7	0.01093	0.011046
	46.73	0.010958	0.011029
	46.76	0.010976	0.010996
	46.79	0.010951	0.010965
	46.82	0.010923	0.01094
	46.85	0.010909	0.010936
	46.88	0.010935	0.010927
	46.91	0.010958	0.010917
	46.94	0.010927	0.010942
	46.97	0.010872	0.010943
	47	0.010835	0.010942
	47.03	0.010817	0.010937
	47.06	0.010804	0.010911
	47.09	0.010795	0.010908
	47.12	0.01079	0.010913
	47.15	0.010804	0.010881
	47.18	0.010796	0.010851
	47.21	0.010797	0.010824
	47.24	0.010815	0.010817
	47.25	0.010804	0.010838
	47.27	0.010827	0.01085
	47.3	0.010832	0.010812
	47.33	0.010847	0.010797
	47.36	0.010881	0.010796
	47.39	0.010909	0.010761
	47.42	0.01097	0.010781
	47.45	0.011016	0.010778
	47.48	0.011053	0.010751
	47.51	0.011099	0.010727
	47.54	0.011137	0.010674
	47.57	0.011198	0.010673
	47.6	0.011274	0.010688
	47.63	0.011336	0.010674
	47.66	0.011411	0.010674
	47.69	0.011504	0.010675
	47.72	0.011556	0.010673
	47.75	0.0116	0.010676
	47.78	0.011678	0.010679
	47.81	0.011822	0.010669
	47.84	0.011926	0.010656
	47.87	0.012048	0.010658
	47.9	0.012125	0.010681
	47.93	0.01217	0.010692
	47.96	0.012267	0.010689
	47.99	0.012406	0.010693
	48.02	0.012514	0.010674
	48.05	0.012622	0.010661
	48.08	0.012711	0.010666
	48.11	0.012829	0.010679
	48.14	0.012976	0.010675
	48.17	0.013125	0.010678
	48.2	0.013258	0.010678
	48.23	0.01333	0.010671
	48.26	0.013444	0.010661
	48.29	0.013507	0.010684
	48.32	0.01362	0.010728
	48.35	0.0137	0.010766
	48.38	0.013773	0.0108
	48.41	0.013834	0.010824
	48.44	0.013902	0.010829
	48.48	0.013971	0.01085
	48.5	0.013997	0.010897
	48.53	0.014037	0.010928
	48.56	0.014105	0.010984
	48.59	0.014135	0.01104
	48.62	0.014169	0.011074
	48.65	0.014188	0.011103
	48.68	0.014174	0.011159
	48.71	0.014186	0.011206
	48.74	0.014202	0.011239
	48.77	0.014227	0.011283
	48.8	0.014231	0.011338
	48.83	0.014212	0.011408
	48.86	0.014197	0.011492
	48.89	0.01419	0.011543
	48.92	0.014179	0.011628
	48.95	0.014141	0.011687
	48.98	0.014123	0.011763
	49.01	0.014091	0.011855
	49.04	0.014084	0.0119
	49.07	0.014071	0.01196
	49.1	0.014034	0.012022
	49.13	0.013986	0.012144
	49.16	0.013917	0.012202
	49.19	0.013886	0.012254
	49.22	0.013907	0.012325
	49.25	0.013906	0.012371
	49.28	0.013872	0.012478
	49.31	0.01384	0.012559
	49.34	0.013816	0.012625
	49.37	0.013755	0.012685
	49.4	0.013727	0.012748
	49.43	0.013663	0.01279
	49.46	0.013623	0.012853
	49.49	0.013576	0.012883
	49.52	0.013539	0.01293
	49.55	0.013517	0.01298
	49.58	0.013476	0.013037
	49.61	0.013417	0.013076
	49.64	0.013374	0.013118
	49.67	0.013377	0.013143
	49.7	0.013352	0.013157
	49.73	0.013298	0.013175
	49.76	0.013236	0.013181
	49.79	0.013187	0.013204
	49.82	0.013139	0.013187
	49.85	0.013116	0.013187
	49.88	0.013083	0.013198
	49.91	0.013022	0.01321
	49.94	0.012995	0.013248
	49.97	0.012987	0.01328
	50	0.013003	0.013289
	50.03	0.01298	0.013263
	50.06	0.012945	0.013252
	50.09	0.012907	0.01324
	50.12	0.012903	0.013228
	50.15	0.012877	0.013217
	50.18	0.012861	0.013197
	50.21	0.012838	0.013194
	50.24	0.012811	0.013221
	50.27	0.012835	0.013213
	50.3	0.012849	0.013193
	50.33	0.012845	0.013202
	50.36	0.012813	0.013225
	50.39	0.012807	0.013211
	50.42	0.012803	0.013161
	50.45	0.012834	0.013112
	50.48	0.012834	0.013096
	50.51	0.012827	0.013086
	50.54	0.0128	0.013082
	50.57	0.012786	0.013075
	50.6	0.012769	0.013059
	50.63	0.012739	0.013069
	50.66	0.012711	0.013083
	50.69	0.012715	0.013084
	50.72	0.012712	0.013048
	50.75	0.012698	0.012999
	50.78	0.012705	0.012969
	50.79	0.01271	0.012977
	50.81	0.012707	0.012972
	50.84	0.012677	0.012976
	50.87	0.012648	0.012968
	50.9	0.01262	0.012927
	50.93	0.01259	0.01293
	50.96	0.012583	0.01295
	50.99	0.012562	0.012961
	51.02	0.012526	0.012948
	51.05	0.01249	0.01295
	51.08	0.012489	0.012944
	51.11	0.012474	0.012972
	51.14	0.012429	0.01297
	51.17	0.0124	0.012961
	51.2	0.012377	0.012968
	51.23	0.012363	0.012947
	51.26	0.012345	0.012936
	51.29	0.012306	0.012976
	51.32	0.012256	0.013009
	51.35	0.012225	0.013032
	51.38	0.01224	0.013048
	51.41	0.012202	0.01306
	51.44	0.012169	0.013088
	51.47	0.012108	0.013082
	51.5	0.012095	0.013068
	51.53	0.012118	0.013065
	51.56	0.012096	0.013056
	51.59	0.012074	0.013083
	51.62	0.01203	0.013093
	51.65	0.012005	0.013087
	51.68	0.011991	0.013063
	51.71	0.011978	0.013065
	51.74	0.011952	0.013065
	51.77	0.011911	0.013089
	51.8	0.011865	0.013077
	51.83	0.011846	0.013059
	51.86	0.011844	0.013062
	51.89	0.011816	0.013083
	51.92	0.011756	0.013096
	51.95	0.011723	0.013095
	51.98	0.011731	0.013078
	52.01	0.011726	0.013071
	52.04	0.011704	0.013093
	52.07	0.011677	0.013091
	52.1	0.011696	0.013066
	52.13	0.011696	0.013015
	52.16	0.011675	0.012984
	52.19	0.011623	0.012983
	52.22	0.011597	0.012981
	52.25	0.011589	0.012972
	52.28	0.011591	0.012955
	52.31	0.011588	0.012923
	52.34	0.011586	0.01292
	52.37	0.011594	0.012934
	52.4	0.011579	0.012905
	52.43	0.011573	0.012874
	52.46	0.011585	0.012835
	52.49	0.011584	0.012821
	52.52	0.011587	0.012827
	52.55	0.011579	0.012846
	52.58	0.011569	0.012826
	52.61	0.011604	0.012801
	52.64	0.011644	0.012766
	52.67	0.011658	0.012737
	52.7	0.011677	0.01271
	52.73	0.011728	0.012697
	52.76	0.011754	0.012689
	52.79	0.011788	0.012708
	52.82	0.011832	0.012702
	52.85	0.011863	0.012702
	52.88	0.011891	0.012652
	52.91	0.011919	0.012597
	52.94	0.01198	0.012583
	52.97	0.012047	0.012592
	53	0.012099	0.012589
	53.03	0.012152	0.012581
	53.06	0.012257	0.012547
	53.09	0.012341	0.012534
	53.12	0.012403	0.012516
	53.15	0.012449	0.012482
	53.18	0.012512	0.012459
	53.21	0.012582	0.012416
	53.24	0.012685	0.012387
	53.27	0.012782	0.012372
	53.3	0.012891	0.012359
	53.33	0.012987	0.012345
	53.36	0.013106	0.01232
	53.39	0.013248	0.012322
	53.42	0.013361	0.012298
	53.45	0.013521	0.01226
	53.48	0.013639	0.012251
	53.51	0.013769	0.012233
	53.54	0.01391	0.012195
	53.57	0.014012	0.012195
	53.6	0.014148	0.012208
	53.63	0.014267	0.012204
	53.66	0.014397	0.012197
	53.69	0.014503	0.012194
	53.72	0.014603	0.012187
	53.75	0.014718	0.012202
	53.78	0.014815	0.012212
	53.81	0.014903	0.012208
	53.84	0.015	0.012182
	53.87	0.015063	0.012183
	53.9	0.015133	0.012202
	53.93	0.015213	0.012217
	53.96	0.015316	0.012213
	53.99	0.015397	0.012191
	54.02	0.015449	0.012182
	54.06	0.015488	0.012203
	54.08	0.015498	0.012203
	54.11	0.015542	0.012189
	54.14	0.015561	0.012195
	54.17	0.015584	0.012198
	54.2	0.015591	0.012227
	54.23	0.015579	0.012273
	54.26	0.01559	0.012267
	54.29	0.015585	0.0123
	54.32	0.015576	0.012347
	54.35	0.015592	0.0124
	54.35	0.015596	0.01241
	54.38	0.015586	0.012467
	54.41	0.01557	0.012523
	54.44	0.015551	0.012552
	54.47	0.01555	0.012597
	54.5	0.015513	0.012648
	54.53	0.015452	0.012736
	54.56	0.015402	0.012832
	54.59	0.01539	0.012878
	54.62	0.015356	0.012945
	54.65	0.01532	0.01304
	54.68	0.015262	0.013145
	54.71	0.015213	0.013267
	54.74	0.015204	0.013336
	54.77	0.015178	0.013406
	54.8	0.015122	0.013491
	54.83	0.015083	0.013596
	54.86	0.015056	0.013718
	54.89	0.01501	0.013808
	54.92	0.014972	0.013919
	54.95	0.014936	0.014001
	54.98	0.014907	0.014075
	55.01	0.014865	0.014161
	55.04	0.014842	0.014255
	55.07	0.014849	0.014317
	55.1	0.014825	0.014413
	55.13	0.014784	0.014543
	55.16	0.014759	0.014615
	55.19	0.014721	0.014654
	55.22	0.014726	0.014718
	55.25	0.014731	0.014764
	55.28	0.014707	0.014863
	55.31	0.014658	0.014895
	55.34	0.014622	0.01493
	55.37	0.014614	0.014962
	55.4	0.014612	0.015005
	55.43	0.014554	0.015054
	55.46	0.014506	0.015067
	55.49	0.014473	0.015093
	55.52	0.014478	0.015128
	55.55	0.014455	0.015159
	55.58	0.014415	0.015179
	55.61	0.014369	0.015203
	55.64	0.014349	0.015205
	55.67	0.014334	0.015205
	55.7	0.014332	0.01519
	55.73	0.014298	0.01519
	55.76	0.014245	0.015211
	55.79	0.014216	0.015198
	55.82	0.01421	0.015175
	55.85	0.014212	0.015139
	55.88	0.014179	0.015123
	55.91	0.01416	0.015104
	55.94	0.014114	0.0151
	55.97	0.01411	0.015088
	56	0.014099	0.015079
	56.03	0.014061	0.015071
	56.06	0.014012	0.015088
	56.09	0.013946	0.015098
	56.12	0.013927	0.015087
	56.15	0.013885	0.015062
	56.18	0.013845	0.015059
	56.21	0.013796	0.015067
	56.24	0.013742	0.015088
	56.27	0.013722	0.015084
	56.3	0.013672	0.015061
	56.33	0.01364	0.01503
	56.36	0.013596	0.015
	56.39	0.013572	0.014998
	56.42	0.013562	0.014969
	56.45	0.013524	0.014956
	56.48	0.013482	0.014936
	56.51	0.013386	0.014932
	56.54	0.013343	0.01496
	56.57	0.013345	0.014956
	56.6	0.013333	0.014942
	56.63	0.013309	0.014926
	56.66	0.013266	0.014933
	56.69	0.013227	0.014891
	56.72	0.013207	0.014876
	56.75	0.013224	0.014848
	56.78	0.01323	0.014832
	56.81	0.013171	0.014841
	56.84	0.013125	0.014855
	56.87	0.013104	0.014834
	56.9	0.013102	0.014817
	56.93	0.013094	0.014831
	56.96	0.013088	0.014847
	56.99	0.01309	0.014834
	57.02	0.013094	0.014819
	57.05	0.013109	0.014816
	57.08	0.013102	0.014811
	57.11	0.013073	0.014801
	57.14	0.013076	0.014792
	57.17	0.013072	0.014749
	57.2	0.013072	0.014709
	57.23	0.013075	0.014699
	57.26	0.013095	0.014704
	57.29	0.013133	0.014707
	57.32	0.013155	0.0147
	57.35	0.013181	0.014671
	57.38	0.013252	0.014635
	57.41	0.013307	0.014618
	57.44	0.013355	0.014612
	57.47	0.013416	0.014602
	57.5	0.013471	0.014589
	57.53	0.013543	0.014554
	57.56	0.013668	0.014525
	57.59	0.013752	0.014508
	57.62	0.013826	0.014497
	57.65	0.013897	0.014471
	57.68	0.014022	0.014428
	57.71	0.014085	0.014393
	57.74	0.014171	0.01437
	57.77	0.0143	0.014356
	57.8	0.014412	0.014344
	57.83	0.014548	0.014321
	57.86	0.014661	0.014301
	57.89	0.014746	0.014274
	57.92	0.014842	0.014266
	57.93	0.014867	0.014263
	57.95	0.014983	0.014236
	57.98	0.015107	0.014221
	58.01	0.015228	0.01417
	58.04	0.015331	0.014144
	58.07	0.015393	0.014138
	58.1	0.015453	0.014113
	58.13	0.015595	0.014053
	58.16	0.015691	0.01406
	58.19	0.015803	0.014088
	58.22	0.015891	0.014073
	58.25	0.015965	0.014041
	58.29	0.016064	0.013996
	58.31	0.016148	0.013955
	58.34	0.016232	0.013957
	58.37	0.016286	0.013964
	58.4	0.01635	0.013976
	58.43	0.016427	0.013957
	58.46	0.016497	0.013949
	58.49	0.016525	0.013954
	58.52	0.016554	0.013966
	58.55	0.016571	0.013964
	58.58	0.016602	0.013941
	58.61	0.016646	0.013937
	58.64	0.016677	0.013953
	58.67	0.016696	0.013974
	58.7	0.016688	0.014008
	58.73	0.016697	0.014019
	58.76	0.016703	0.014031
	58.79	0.016713	0.014059
	58.82	0.01667	0.014122
	58.85	0.016634	0.014177
	58.88	0.016623	0.014204
	58.91	0.016615	0.014224
	58.94	0.016591	0.014267
	58.97	0.016551	0.014312
	59	0.016511	0.014432
	59.03	0.016492	0.014486
	59.06	0.016481	0.01452
	59.09	0.01647	0.014597
	59.12	0.016438	0.014715
	59.15	0.016366	0.014826
	59.18	0.016347	0.014883
	59.21	0.016301	0.014945
	59.25	0.016282	0.015033
	59.27	0.016257	0.015124
	59.3	0.016186	0.015216
	59.33	0.016151	0.015286
	59.36	0.016144	0.015382
	59.39	0.016102	0.015499
	59.42	0.016049	0.015614
	59.45	0.01601	0.015717
	59.48	0.015984	0.015799
	59.51	0.015956	0.015849
	59.54	0.015929	0.015925
	59.57	0.015883	0.016028
	59.6	0.015818	0.016123
	59.63	0.015792	0.016182
	59.66	0.015754	0.016293
	59.69	0.015737	0.016351
	59.72	0.015726	0.016423
	59.75	0.015651	0.016531
	59.78	0.015615	0.016614
	59.81	0.015576	0.016659
	59.84	0.015552	0.016703
	59.87	0.015532	0.01677
	59.9	0.015473	0.016826
	59.93	0.015416	0.016872
	59.96	0.015373	0.016914
	59.99	0.015362	0.016967
	60.02	0.015324	0.017012
	60.05	0.015267	0.017042
	60.08	0.015205	0.01706
	60.11	0.015163	0.017086
	60.14	0.015124	0.017117
	60.17	0.015075	0.017171
	60.2	0.015012	0.017193
	60.23	0.014995	0.017217
	60.26	0.014968	0.01721
	60.29	0.014929	0.017198
	60.32	0.014897	0.017185
	60.35	0.014873	0.017182
	60.38	0.014838	0.017209
	60.41	0.014791	0.017204
	60.44	0.014777	0.017181
	60.47	0.01478	0.017129
	60.5	0.014774	0.017098
	60.53	0.014755	0.017108
	60.56	0.014711	0.017105
	60.59	0.014719	0.017076
	60.62	0.014742	0.017083
	60.65	0.014706	0.017075
	60.68	0.014695	0.017086
	60.71	0.014691	0.017109
	60.74	0.014702	0.017078
	60.77	0.014719	0.017051
	60.8	0.014717	0.017034
	60.83	0.014704	0.017009
	60.86	0.014704	0.016983
	60.89	0.014693	0.01696
	60.92	0.014734	0.016951
	60.95	0.014764	0.016949
	60.98	0.014777	0.016968
	61.01	0.014776	0.016967
	61.04	0.014794	0.01692
	61.07	0.014822	0.016861
	61.1	0.014863	0.01685
	61.13	0.014899	0.016862
	61.16	0.014946	0.016843
	61.19	0.014999	0.016824
	61.22	0.015051	0.016792
	61.25	0.015126	0.016751
	61.28	0.015201	0.016741
	61.31	0.015263	0.016737
	61.34	0.015383	0.016695
	61.37	0.015478	0.016649
	61.4	0.015574	0.016616
	61.43	0.015675	0.016623
	61.46	0.015728	0.016599
	61.49	0.015864	0.01655
	61.5	0.01588	0.016543
	61.52	0.015964	0.016502
	61.55	0.016057	0.016484
	61.58	0.016131	0.016457
	61.61	0.016217	0.016427
	61.64	0.016312	0.016416
	61.67	0.016392	0.016394
	61.7	0.016471	0.016365
	61.73	0.016567	0.016339
	61.76	0.016608	0.016351
	61.79	0.016696	0.016348
	61.82	0.016787	0.016312
	61.85	0.01687	0.016261
	61.88	0.016916	0.016249
	61.91	0.016941	0.016249
	61.94	0.016987	0.016241
	61.97	0.017036	0.01619
	62	0.017121	0.016185
	62.03	0.017159	0.016204
	62.06	0.017167	0.016228
	62.09	0.017209	0.01623
	62.12	0.017257	0.016222
	62.15	0.017312	0.016194
	62.18	0.017352	0.016194
	62.21	0.017367	0.016202
	62.24	0.017407	0.016208
	62.27	0.017436	0.01623
	62.3	0.017443	0.016259
	62.33	0.017462	0.016286
	62.36	0.017464	0.016312
	62.39	0.017457	0.016351
	62.42	0.017449	0.016385
	62.45	0.017464	0.0164
	62.48	0.01749	0.016434
	62.51	0.017471	0.016492
	62.54	0.017446	0.016528
	62.57	0.017423	0.016554
	62.6	0.017374	0.016607
	62.63	0.017306	0.016672
	62.66	0.017272	0.016755
	62.69	0.017247	0.016835
	62.72	0.017216	0.016899
	62.75	0.017188	0.01696
	62.78	0.017147	0.017041
	62.81	0.017121	0.017147
	62.84	0.017097	0.01722
	62.87	0.017055	0.017267
	62.9	0.017036	0.01732
	62.93	0.017006	0.017372
	62.96	0.016944	0.017472
	62.99	0.016898	0.017546
	63.02	0.016879	0.017604
	63.05	0.016867	0.017655
	63.08	0.016834	0.017701
	63.11	0.016794	0.017787
	63.14	0.016744	0.017849
	63.17	0.01667	0.017887
	63.2	0.01663	0.017914
	63.23	0.016626	0.017987
	63.26	0.016615	0.018066
	63.29	0.016595	0.018123
	63.32	0.016531	0.018165
	63.35	0.016492	0.018177
	63.38	0.016508	0.018194
	63.41	0.016462	0.018239
	63.44	0.01641	0.018286
	63.48	0.016379	0.018295
	63.5	0.016372	0.0183
	63.53	0.016377	0.0183
	63.56	0.016366	0.018326
	63.59	0.01635	0.018362
	63.62	0.01632	0.018413
	63.65	0.016336	0.018423
	63.68	0.016347	0.018426
	63.71	0.016373	0.018429
	63.74	0.016354	0.018433
	63.77	0.016339	0.018447
	63.8	0.016375	0.018438
	63.83	0.016428	0.018442
	63.86	0.016476	0.018452
	63.89	0.016496	0.018466
	63.92	0.016515	0.018457
	63.95	0.016575	0.018424
	63.98	0.016642	0.018387
	64.01	0.016694	0.018358
	64.04	0.016718	0.018363
	64.07	0.016747	0.018375
	64.1	0.016803	0.018354
	64.13	0.016878	0.018304
	64.16	0.016937	0.018267
	64.19	0.016995	0.018242
	64.22	0.017046	0.018222
	64.25	0.017091	0.018197
	64.28	0.017164	0.018163
	64.31	0.017228	0.018133
	64.34	0.017299	0.018083
	64.37	0.017367	0.018086
	64.4	0.017446	0.018085
	64.44	0.017542	0.018077
	64.46	0.017576	0.018076
	64.49	0.017651	0.018079
	64.52	0.017745	0.01809
	64.55	0.017818	0.01809
	64.58	0.017906	0.018084
	64.61	0.018009	0.018068
	64.64	0.018104	0.018078
	64.67	0.018203	0.018092
	64.7	0.018339	0.018114
	64.73	0.018438	0.018136
	64.76	0.018519	0.018161
	64.79	0.01857	0.018179
	64.82	0.0186	0.018212
	64.85	0.018649	0.018266
	64.88	0.018688	0.018284
	64.91	0.018719	0.018313
	64.94	0.018717	0.018329
	64.97	0.018734	0.01836
	65	0.018784	0.018418
	65.03	0.01886	0.018451
	65.03	0.018871	0.018457
	65.06	0.018969	0.018481
	65.09	0.019089	0.018549
	65.12	0.019175	0.018598
	65.15	0.019259	0.01866
	65.18	0.019345	0.018685
	65.21	0.019439	0.018714
	65.24	0.01956	0.01879
	65.27	0.019608	0.018828
	65.3	0.01961	0.018926
	65.33	0.019619	0.018961
	65.36	0.019633	0.018978
	65.39	0.019637	0.019032
	65.42	0.019627	0.019111
	65.45	0.019608	0.019188
	65.48	0.01968	0.019248
	65.51	0.019748	0.019289
	65.54	0.019745	0.019346
	65.57	0.019708	0.019411
	65.6	0.019651	0.019487
	65.63	0.019624	0.019595
	65.66	0.019574	0.019702
	65.69	0.019477	0.019761
	65.72	0.019344	0.019828
	65.75	0.019165	0.019886
	65.78	0.019107	0.019921
	65.81	0.019122	0.019917
	65.84	0.019162	0.019925
	65.87	0.019208	0.019929
	65.9	0.019236	0.019961
	65.93	0.01927	0.019969
	65.96	0.019334	0.019959
	65.99	0.019385	0.019949
	66.02	0.019411	0.019992
	66.05	0.019413	0.020047
	66.08	0.019377	0.020083
	66.11	0.019308	0.020056
	66.14	0.019254	0.02001
	66.17	0.019207	0.019953
	66.2	0.019178	0.019898
	66.23	0.019171	0.019872
	66.26	0.019208	0.019849
	66.29	0.019252	0.019836
	66.32	0.019277	0.019835
	66.35	0.019273	0.019846
	66.38	0.019298	0.019842
	66.41	0.019384	0.019838
	66.44	0.019445	0.019828
	66.47	0.019442	0.019825
	66.5	0.019415	0.019855
	66.53	0.019374	0.019898
	66.56	0.01935	0.019917
	66.59	0.019369	0.019928
	66.62	0.019419	0.019937
	66.65	0.019485	0.019975
	66.68	0.019557	0.019999
	66.71	0.019626	0.020039
	66.74	0.019661	0.020058
	66.77	0.01969	0.020058
	66.8	0.019697	0.020086
	66.83	0.019706	0.020139
	66.86	0.019702	0.020177
	66.89	0.019701	0.020173
	66.92	0.019663	0.020195
	66.95	0.019645	0.020243
	66.98	0.019611	0.020289
	67.01	0.019592	0.02033
	67.04	0.019617	0.020341
	67.07	0.019629	0.020382
	67.1	0.019643	0.020428
	67.13	0.019608	0.020476
	67.16	0.019592	0.020528
	67.19	0.019603	0.020566
	67.22	0.019602	0.020595
	67.25	0.019581	0.020657
	67.28	0.019526	0.020719
	67.31	0.019489	0.020794
	67.34	0.019485	0.020897
	67.37	0.019493	0.02097
	67.4	0.019482	0.02103
	67.43	0.019469	0.021113
	67.46	0.019454	0.02115
	67.49	0.019457	0.021173
	67.52	0.019497	0.021182
	67.55	0.019553	0.021202
	67.58	0.019555	0.021233
	67.61	0.019559	0.021289
	67.64	0.019599	0.021322
	67.67	0.019659	0.021319
	67.7	0.019671	0.021307
	67.73	0.019706	0.02133
	67.76	0.019802	0.021345
	67.79	0.01991	0.021327
	67.82	0.01999	0.02128
	67.85	0.020056	0.021241
	67.88	0.020089	0.021237
	67.91	0.020131	0.021223
	67.94	0.020208	0.021212
	67.97	0.02028	0.021189
	68	0.020315	0.021187
	68.03	0.020319	0.021195
	68.06	0.02034	0.021198
	68.09	0.020319	0.021196
	68.12	0.020349	0.021235
	68.15	0.020421	0.021272
	68.18	0.020442	0.021304
	68.21	0.020431	0.021341
	68.24	0.020419	0.021398
	68.27	0.020397	0.02144
	68.3	0.020367	0.021491
	68.33	0.020336	0.021534
	68.36	0.020324	0.021615
	68.39	0.020317	0.021659
	68.42	0.020308	0.021692
	68.45	0.020288	0.021795
	68.48	0.020263	0.021867
	68.51	0.020237	0.021968
	68.54	0.020227	0.022022
	68.57	0.020252	0.022054
	68.6	0.020335	0.022119
	68.61	0.020347	0.022119
	68.63	0.020382	0.022154
	68.67	0.020415	0.022197
	68.69	0.020435	0.022189
	68.72	0.02048	0.022184
	68.75	0.020546	0.022204
	68.78	0.020617	0.022219
	68.81	0.020661	0.022236
	68.84	0.020683	0.022231
	68.87	0.020691	0.022217
	68.9	0.020722	0.022192
	68.93	0.020763	0.022212
	68.96	0.020783	0.022186
[truncated: 370 more rows]

## Sheet: Suppl. Fig. 2
	PANEL C
			FULL MEDIA			MET-STARVED 1h				p value
		℗-Thr 389/total p70S6k	0.7	1	1	1.2	0.9	0.903197		0.5133	ns
	PANEL E	ubiquitin/ponceauS	MET	1.07712	1.02155	0.90133		pvalue
			AHA	0.90722	0.8975	1.27429		0.8935	ns
	PANEL G			biotin/ponceau				pvalue
			E.V.	1.22445	0.882922	0.892625		0.0226	*
			4E-BP1 -4A	0.336902	0.633021	0.502291

## Sheet: Suppl. Fig. 3
Panel B				Panel C
	FULL MEDIA	GLUCOSE STARVED
-0.97	0.102292	2e-05			CDKN2B			FULL MEDIA			GLUCOSE STARVED				p adjusted value
-0.94	0.102295	2e-05					80S	0.114866	0.0118	3	0.0799719	0.0103	3		0.056707	ns
-0.91	0.102298	2.2e-05				polysome	1	0.119104	0.008	3	0.118262	0.0116	3		0.931848	ns
-0.88	0.102297	2.1e-05					2	0.149517	0.007	3	0.14189	0.0121	3		0.58394	ns
-0.85	0.102296	2.1e-05					3	0.212541	0.0205	3	0.187999	0.0509	3		0.58394	ns
-0.82	0.102293	2.1e-05					4	0.195579	0.0221	3	0.276076	0.029	3		0.056707	ns
-0.79	0.102298	2.1e-05					5	0.208394	0.0148	3	0.1958	0.0135	3		0.58394	ns
-0.76	0.102294	2e-05
-0.73	0.1023	2e-05			RPP25
-0.7	0.102302	2e-05						FULL MEDIA			GLUCOSE STARVED				p adjusted value
-0.67	0.102298	2.1e-05					80S	0.0688036	0.0075	3	0.101519	0.0298	3		0.210517	ns
-0.64	0.102297	2.2e-05				polysome	1	0.153268	0.021	3	0.171804	0.0279	3		0.496807	ns
-0.61	0.102302	2.1e-05					2	0.248858	0.0132	3	0.283828	0.0276	3		0.210517	ns
-0.58	0.102297	2.1e-05					3	0.316956	0.0657	3	0.20507	0.0589	3		0.210517	ns
-0.55	0.102297	2.1e-05					4	0.109439	0.0193	3	0.139883	0.0208	3		0.210517	ns
-0.52	0.102297	2e-05					5	0.102676	0.0231	3	0.0978962	0.0174	3		0.796781	ns
-0.49	0.102293	2e-05
-0.46	0.102295	2.1e-05			DYNC1H1
-0.43	0.102301	2.1e-05						FULL MEDIA			GLUCOSE STARVED				p adjusted value
-0.4	0.102297	2.1e-05					80S	0.0312119	0.0053	3	0.0189028	0.0063	3		0.116546	ns
-0.37	0.102294	2.1e-05				polysome	1	0.0746388	0.0058	3	0.0668273	0.0089	3		0.274491	ns
-0.34	0.102294	2.1e-05					2	0.341897	0.0461	3	0.289626	0.0232	3		0.186942	ns
-0.31	0.102302	2.1e-05					3	0.276597	0.0402	3	0.178433	0.046	3		0.116546	ns
-0.28	0.102294	2e-05					4	0.154255	0.0185	3	0.197339	0.0255	3		0.116546	ns
-0.25	0.102293	2e-05					5	0.1214	0.016	3	0.248872	0.0353	3		0.02843	*
-0.22	0.102294	2.1e-05
-0.19	0.102299	2e-05
-0.16	0.102304	2e-05			TXNIP
-0.13	0.102299	2e-05						FULL MEDIA			GLUCOSE STARVED				p adjusted value
-0.1	0.1023	2e-05					80S	0.3417	0.0322	3	0.127864	0.0278	3		0.002066	**
-0.07	0.102296	2.1e-05				polysome	1	0.186459	0.0093	3	0.264657	0.0297	3		0.016346	*
-0.04	0.102297	2e-05					2	0.161808	0.008	3	0.197303	0.029	3		0.089271	ns
-0.01	0.102295	2e-05					3	0.13641	0.0136	3	0.136775	0.0392	3		0.665627	ns
0.02	0.102296	5e-05					4	0.079457	0.0087	3	0.142397	0.0093	3		0.002066	**
0.05	0.102299	0.000352					5	0.0941664	0.0055	3	0.131004	0.0285	3		0.089271	ns
0.08	0.102293	0.001194
0.11	0.102302	0.003353
0.14	0.1023	0.006974			ACTB
0.17	0.102299	0.010933						FULL MEDIA			GLUCOSE STARVED				p adjusted value
0.2	0.1023	0.014748					80S	0.0584515	0.0053	3	0.0396092	0.0063	3		0.05036	ns
0.23	0.102306	0.020601				polysome	1	0.110043	0.0091	3	0.103681	0.0105	3		0.476835	ns
0.26	0.102306	0.025077					2	0.109764	0.0088	3	0.0913571	0.0108	3		0.127251	ns
0.29	0.102303	0.032017					3	0.242233	0.0264	3	0.148889	0.0438	3		0.068958	ns
0.32	0.102296	0.037694					4	0.154082	0.0167	3	0.254265	0.0287	3		0.038798	*
0.35	0.102297	0.04414					5	0.325426	0.0379	3	0.362199	0.03	3		0.312695	ns
0.38	0.1023	0.049694
0.41	0.102301	0.054354
0.44	0.1023	0.060876			HSP90
0.47	0.102306	0.066456						FULL MEDIA			GLUCOSE STARVED				p adjusted value
0.5	0.102303	0.07287					80S	0.0746436	0.0064	3	0.0967624	0.0158	3		0.26634	ns
0.53	0.102299	0.078276				polysome	1	0.0978704	0.0115	3	0.142124	0.0213	3		0.205861	ns
0.56	0.102302	0.083476					2	0.110649	0.0065	3	0.115623	0.0106	3		0.591757	ns
0.59	0.102305	0.08833					3	0.15283	0.0151	3	0.138704	0.0385	3		0.591757	ns
0.62	0.1023	0.092574					4	0.203289	0.0349	3	0.175284	0.021	3		0.497964	ns
0.65	0.102299	0.096447					5	0.360717	0.0405	3	0.331502	0.0208	3		0.497964	ns
0.68	0.102299	0.098753
0.71	0.102296	0.100229
0.74	0.102298	0.101203			GAPDH
0.77	0.102295	0.101597						FULL MEDIA			GLUCOSE STARVED				p adjusted value
0.8	0.102297	0.101893					80S	0.144872	0.0254	3	0.198647	0.0244	3		0.057883	ns
0.83	0.102297	0.102031				polysome	1	0.106768	0.0189	3	0.160986	0.0132	3		0.02044	*
0.86	0.102296	0.102122					2	0.195136	0.0365	3	0.147205	0.0296	3		0.122847	ns
0.89	0.102297	0.102161					3	0.101862	0.0149	3	0.192792	0.0144	3		0.003672	**
0.92	0.102296	0.10218					4	0.110409	0.0107	3	0.113519	0.0032	3		0.440909	ns
0.95	0.102299	0.102195					5	0.340953	0.0328	3	0.186851	0.0155	3		0.003672	**
0.96	0.102298	0.102198
0.98	0.102306	0.10221
1.01	0.102299	0.102222			RPL13A
1.04	0.102296	0.102223						FULL MEDIA			GLUCOSE STARVED				p adjusted value
1.07	0.1023	0.102227					80S	0.158337	0.03	3	0.488132	0.1279	3		0.024593	*
1.1	0.102306	0.102235				polysome	1	0.095806	0.0197	3	0.115699	0.018	3		0.322626	ns
1.13	0.102303	0.102237					2	0.110609	0.0191	3	0.102449	0.0176	3		0.621358	ns
1.16	0.102296	0.102247					3	0.220407	0.0257	3	0.0887221	0.026	3		0.01216	*
1.19	0.102303	0.102248					4	0.259546	0.0367	3	0.101907	0.0276	3		0.01216	*
1.22	0.10231	0.10225					5	0.155294	0.0337	3	0.103091	0.0159	3		0.109462	ns
1.25	0.102306	0.102256
1.28	0.102299	0.102256
1.31	0.102299	0.102258			GLO1
1.34	0.102303	0.102263						FULL MEDIA			GLUCOSE STARVED				p adjusted value
1.37	0.102305	0.102267					80S	0.0401083	0.0036	3	0.0879356	0.0122	3		0.010645	*
1.4	0.102308	0.102264				polysome	1	0.0903451	0.0086	3	0.143222	0.0142	3		0.010645	*
1.43	0.102304	0.102261					2	0.119804	0.0048	3	0.151021	0.0102	3		0.013137	*
1.46	0.102299	0.102268					3	0.185449	0.0179	3	0.17234	0.047	3		0.681788	ns
1.49	0.102305	0.102275					4	0.282133	0.0306	3	0.246084	0.0148	3		0.169803	ns
1.52	0.102303	0.102273					5	0.282159	0.0181	3	0.199397	0.0158	3		0.010645	*
1.55	0.102301	0.102272
1.58	0.102301	0.102272
1.61	0.1023	0.102273
1.64	0.1023	0.102275
1.67	0.102306	0.102272
1.7	0.102309	0.102275
1.73	0.102303	0.102275
1.76	0.102303	0.102269
1.79	0.102303	0.102273
1.82	0.102306	0.102278
1.85	0.102308	0.102274
1.88	0.10231	0.102275
1.91	0.102305	0.102279
1.94	0.102301	0.102273
1.97	0.102304	0.102278
2	0.102301	0.102278
2.03	0.102305	0.102276
2.06	0.102299	0.102283
2.09	0.102291	0.102281
2.12	0.102306	0.102281
2.15	0.102305	0.102287
2.18	0.102304	0.102292
2.21	0.102303	0.102286
2.24	0.102298	0.102285
2.27	0.102298	0.102283
2.3	0.102311	0.102286
2.33	0.102303	0.102283
2.36	0.102304	0.102288
2.39	0.102302	0.102285
2.42	0.102307	0.102288
2.45	0.102308	0.102292
2.48	0.102303	0.102288
2.51	0.102301	0.102292
2.54	0.102301	0.102294
2.57	0.102303	0.102297
2.6	0.102307	0.10229
2.63	0.102306	0.102288
2.66	0.102298	0.102287
2.69	0.102289	0.102292
2.72	0.102297	0.102293
2.75	0.102307	0.102289
2.78	0.102303	0.102294
2.81	0.102305	0.10229
2.84	0.102301	0.102287
2.87	0.102302	0.102296
2.9	0.102303	0.102296
2.93	0.102306	0.102295
2.96	0.102305	0.102295
2.99	0.102307	0.102293
3.02	0.102302	0.1023
3.05	0.102302	0.102297
3.08	0.102303	0.102294
3.11	0.102305	0.102295
3.14	0.102304	0.102295
3.17	0.102301	0.102293
3.2	0.102303	0.102292
3.23	0.102305	0.102292
3.26	0.102308	0.102293
3.29	0.102304	0.102294
3.32	0.102301	0.102295
3.35	0.102298	0.102291
3.38	0.1023	0.102292
3.41	0.102296	0.102291
3.44	0.102298	0.102289
3.47	0.102303	0.102294
3.5	0.102304	0.102293
3.53	0.10231	0.102298
3.56	0.102306	0.102296
3.59	0.102303	0.102291
3.62	0.102305	0.102293
3.65	0.102302	0.102301
3.68	0.102306	0.102296
3.71	0.102309	0.102292
3.74	0.102297	0.102291
3.77	0.102299	0.102294
3.8	0.102302	0.102296
3.83	0.1023	0.102298
3.86	0.102301	0.102303
3.89	0.102304	0.102293
3.92	0.102301	0.102295
3.95	0.102304	0.102296
3.98	0.102303	0.102297
4.01	0.102306	0.102303
4.04	0.102306	0.102304
4.07	0.102305	0.102303
4.1	0.102307	0.102301
4.13	0.102307	0.102292
4.16	0.102313	0.102301
4.19	0.102306	0.102295
4.22	0.1023	0.102297
4.25	0.102303	0.102302
4.28	0.102303	0.102304
4.31	0.102312	0.102296
4.34	0.102314	0.102288
4.37	0.102306	0.102292
4.4	0.102302	0.102299
4.43	0.102309	0.102296
4.46	0.102309	0.102293
4.49	0.1023	0.10229
4.52	0.102304	0.102293
4.53	0.102302	0.102294
4.55	0.102304	0.102296
4.58	0.102304	0.102298
4.61	0.102304	0.102293
4.64	0.10231	0.102296
4.67	0.102303	0.102295
4.7	0.102299	0.102297
4.73	0.102301	0.102296
4.76	0.102303	0.102295
4.79	0.102308	0.102293
4.82	0.102307	0.102293
4.85	0.102302	0.102296
4.88	0.102297	0.102301
4.91	0.102304	0.102302
4.94	0.102304	0.102303
4.97	0.102303	0.102297
5	0.102307	0.102294
5.03	0.102303	0.102299
5.06	0.10231	0.102299
5.09	0.10231	0.102299
5.12	0.1023	0.102294
5.15	0.102297	0.102299
5.18	0.102303	0.102307
5.21	0.102308	0.102302
5.24	0.102308	0.102299
5.27	0.102303	0.102302
5.3	0.102299	0.102298
5.33	0.102307	0.102295
5.36	0.102304	0.102298
5.39	0.102307	0.102299
5.42	0.102301	0.102302
5.45	0.102299	0.102296
5.48	0.102306	0.102294
5.51	0.102314	0.102303
5.54	0.102308	0.102303
5.57	0.102306	0.102303
5.6	0.102303	0.102298
5.63	0.102301	0.102295
5.66	0.102308	0.102298
5.69	0.102306	0.1023
5.72	0.102299	0.102297
5.75	0.102299	0.102301
5.78	0.102302	0.102308
5.81	0.102304	0.10231
5.84	0.102303	0.102306
5.87	0.1023	0.102299
5.9	0.1023	0.102295
5.93	0.102303	0.102299
5.96	0.102301	0.102303
5.99	0.102303	0.102302
6.02	0.102304	0.102292
6.05	0.102303	0.102299
6.08	0.102297	0.102297
6.11	0.102301	0.102306
6.14	0.102302	0.102315
6.17	0.102305	0.102302
6.2	0.102305	0.102295
6.23	0.102302	0.102297
6.26	0.1023	0.102302
6.29	0.102309	0.102302
6.32	0.102306	0.102298
6.35	0.102299	0.102299
6.38	0.102298	0.102299
6.41	0.102302	0.102301
6.44	0.102307	0.1023
6.47	0.102309	0.102296
6.5	0.102311	0.1023
6.53	0.102312	0.102298
6.56	0.102315	0.102299
6.59	0.102309	0.102305
6.62	0.102305	0.102303
6.65	0.10231	0.102303
6.68	0.102307	0.102297
6.71	0.102306	0.1023
6.74	0.102307	0.102303
6.77	0.102309	0.102304
6.8	0.102305	0.1023
6.83	0.1023	0.102298
6.86	0.102305	0.102303
6.89	0.102306	0.102301
6.92	0.102307	0.102299
6.95	0.102297	0.102298
6.98	0.1023	0.102297
7.01	0.102304	0.102305
7.04	0.102304	0.102308
7.07	0.102306	0.102303
7.1	0.102308	0.102299
7.13	0.102308	0.102298
7.16	0.102305	0.102302
7.19	0.102307	0.102302
7.22	0.102303	0.102297
7.25	0.102306	0.102302
7.28	0.102308	0.102296
7.31	0.102308	0.1023
7.34	0.102306	0.102309
7.37	0.102304	0.102311
7.4	0.10231	0.102301
7.43	0.102307	0.1023
7.46	0.102304	0.10231
7.49	0.1023	0.102305
7.52	0.102312	0.102306
7.55	0.102315	0.102308
7.58	0.102308	0.102307
7.61	0.102303	0.102303
7.64	0.102305	0.102305
7.67	0.102307	0.102308
7.7	0.102308	0.102307
7.73	0.102305	0.102299
7.76	0.102304	0.102303
7.79	0.102302	0.102305
7.82	0.10231	0.102305
7.85	0.102305	0.102299
7.88	0.102302	0.102297
7.91	0.102302	0.102305
7.94	0.102299	0.102306
7.97	0.102298	0.102309
8	0.102308	0.102305
8.03	0.102307	0.102307
8.06	0.102307	0.102305
8.09	0.10231	0.102304
8.09	0.10231	0.102305
8.12	0.102307	0.102305
8.15	0.102307	0.102304
8.18	0.102306	0.102299
8.21	0.102305	0.102291
8.24	0.102309	0.102298
8.27	0.102304	0.102302
8.3	0.102303	0.102306
8.33	0.102307	0.102304
8.36	0.102307	0.102297
8.39	0.102299	0.102296
8.42	0.102304	0.1023
8.45	0.102309	0.102305
8.48	0.102306	0.102299
8.51	0.102303	0.102298
8.54	0.102303	0.102306
8.57	0.102308	0.102306
8.6	0.10231	0.102309
8.63	0.102309	0.102307
8.66	0.102309	0.102303
8.69	0.102308	0.102305
8.72	0.102313	0.102311
8.75	0.102309	0.102312
8.78	0.102308	0.102297
8.81	0.102303	0.102259
8.84	0.1023	0.102183
8.87	0.102309	0.102086
8.9	0.10231	0.101948
8.93	0.102305	0.101696
8.96	0.102309	0.101431
8.99	0.102305	0.10107
9.02	0.102308	0.100708
9.06	0.102311	0.100229
9.08	0.102308	0.099844
9.11	0.102304	0.099341
9.14	0.102308	0.098693
9.17	0.102307	0.098087
9.2	0.102307	0.09731
9.23	0.102304	0.096578
9.26	0.102298	0.095933
9.29	0.102298	0.094978
9.32	0.102304	0.094116
9.35	0.102306	0.093082
9.38	0.10231	0.092194
9.41	0.102306	0.091301
9.44	0.102301	0.090411
9.47	0.102307	0.08954
9.5	0.102307	0.088527
9.53	0.102309	0.087676
9.56	0.102306	0.086818
9.59	0.102301	0.085815
9.62	0.102304	0.084975
9.65	0.102306	0.084153
9.68	0.102307	0.083344
9.71	0.102309	0.082412
9.74	0.102309	0.081634
9.77	0.102308	0.080861
9.8	0.102303	0.079981
9.83	0.102305	0.079358
9.86	0.102306	0.078482
9.89	0.102311	0.077739
9.92	0.102301	0.077002
9.95	0.102305	0.076138
9.98	0.102305	0.075397
10.01	0.102305	0.074652
10.04	0.102303	0.073897
10.07	0.102306	0.073146
10.1	0.102309	0.072338
10.13	0.102309	0.071521
10.16	0.102303	0.070644
10.19	0.1023	0.070017
10.22	0.102298	0.069161
10.25	0.102302	0.068434
10.28	0.102302	0.06772
10.31	0.1023	0.066892
10.34	0.102296	0.066185
10.38	0.102299	0.065378
10.4	0.102301	0.064808
10.43	0.102306	0.064149
10.46	0.102305	0.063389
10.49	0.10231	0.062753
10.52	0.102312	0.062022
10.55	0.102303	0.061418
10.58	0.102286	0.06093
10.61	0.102256	0.060274
10.64	0.102181	0.059726
10.67	0.102001	0.059091
10.7	0.101776	0.05855
10.73	0.101498	0.057999
10.76	0.101165	0.057444
10.79	0.100764	0.056902
10.82	0.100207	0.056272
10.85	0.09968	0.055731
10.88	0.099008	0.055119
10.91	0.098373	0.054602
10.94	0.097801	0.054089
10.97	0.096945	0.053571
11	0.096178	0.05306
11.03	0.09523	0.052505
11.06	0.094355	0.05196
11.09	0.093428	0.051456
11.12	0.092467	0.050866
11.15	0.091483	0.05044
11.18	0.090359	0.04985
11.21	0.089411	0.049366
11.24	0.088477	0.048882
11.27	0.087384	0.04832
11.3	0.086597	0.047857
11.33	0.085526	0.047398
11.36	0.084622	0.04694
11.39	0.083576	0.046422
11.42	0.082688	0.045987
11.45	0.081817	0.045558
11.48	0.080798	0.045062
11.51	0.080067	0.044649
11.54	0.07904	0.044258
11.57	0.078165	0.04387
11.6	0.0773	0.04348
11.63	0.076303	0.043033
11.64	0.07616	0.04297
11.66	0.075452	0.042652
11.7	0.074602	0.042202
11.72	0.073756	0.041885
11.75	0.072932	0.041502
11.78	0.072008	0.041071
11.81	0.071248	0.040716
11.84	0.070379	0.040305
11.87	0.069772	0.039967
11.9	0.069072	0.039679
11.93	0.068275	0.039262
11.96	0.067607	0.03893
11.99	0.066828	0.038484
12.02	0.066157	0.038122
12.05	0.06549	0.037699
12.08	0.064818	0.037404
12.11	0.064151	0.03705
12.14	0.063384	0.036648
12.17	0.062719	0.036314
12.2	0.061956	0.035931
12.23	0.061326	0.035601
12.26	0.060814	0.035281
12.29	0.060119	0.034959
12.32	0.059521	0.034629
12.35	0.058823	0.034249
12.38	0.058202	0.033932
12.41	0.057568	0.033616
12.44	0.056921	0.033264
12.47	0.056264	0.033015
12.5	0.055507	0.032678
12.53	0.054878	0.032401
12.56	0.054162	0.032084
12.59	0.053559	0.031821
12.62	0.053066	0.031551
12.65	0.052399	0.031281
12.68	0.051846	0.031012
12.71	0.051233	0.030705
12.74	0.050722	0.030436
12.77	0.050199	0.030173
12.8	0.049567	0.029871
12.83	0.049127	0.029617
12.86	0.048528	0.029375
12.89	0.048043	0.029131
12.92	0.04757	0.028884
12.95	0.047047	0.02859
12.98	0.046619	0.028338
13.02	0.046198	0.028059
13.04	0.045788	0.027863
13.07	0.045379	0.027621
13.1	0.044913	0.027353
13.13	0.044534	0.027121
13.16	0.044121	0.026868
13.19	0.043852	0.026655
13.22	0.043501	0.026446
13.25	0.043185	0.026233
13.28	0.042846	0.026031
13.31	0.042414	0.025805
13.34	0.042025	0.025611
13.37	0.041631	0.025388
13.4	0.041224	0.025229
13.43	0.040804	0.02505
13.46	0.04028	0.024843
13.49	0.03982	0.024668
13.52	0.039294	0.024467
13.55	0.03887	0.024294
13.58	0.038536	0.024121
13.61	0.038069	0.023945
13.64	0.037658	0.023814
13.67	0.037152	0.023578
13.7	0.036691	0.023408
13.73	0.036124	0.023209
13.76	0.035709	0.023036
13.79	0.035242	0.022906
13.82	0.034743	0.022723
13.85	0.034345	0.022567
13.88	0.033904	0.022382
13.91	0.033528	0.02223
13.94	0.033223	0.022085
13.97	0.032836	0.02194
14	0.032521	0.0218
14.03	0.03216	0.021641
14.06	0.031846	0.021503
14.09	0.031508	0.02136
14.12	0.031109	0.021218
14.15	0.030829	0.021107
14.18	0.030452	0.02097
14.21	0.030151	0.020862
14.24	0.029864	0.02075
14.28	0.02953	0.020619
14.3	0.029237	0.020513
14.34	0.028946	0.020382
14.36	0.028663	0.020293
14.39	0.028341	0.02017
14.42	0.028063	0.020069
14.45	0.027796	0.019971
14.48	0.027486	0.019849
14.51	0.027268	0.019747
14.54	0.026992	0.019647
14.57	0.02677	0.019538
14.6	0.026553	0.019424
14.63	0.026299	0.0193
14.66	0.026089	0.019183
14.69	0.025901	0.019057
14.72	0.025723	0.018973
14.75	0.025553	0.018863
14.78	0.025361	0.01873
14.81	0.025202	0.018622
14.84	0.025027	0.018493
14.87	0.024886	0.018395
14.9	0.02474	0.018279
14.93	0.024589	0.018192
14.96	0.024447	0.018094
14.99	0.024288	0.017995
15.02	0.024155	0.017905
15.05	0.024005	0.017804
15.08	0.023891	0.01773
15.11	0.023737	0.017653
15.14	0.02355	0.01756
15.17	0.023403	0.017485
15.2	0.02323	0.017394
15.21	0.023204	0.017382
15.23	0.023068	0.017321
15.26	0.02293	0.017252
15.29	0.022734	0.017175
15.32	0.022565	0.017108
15.35	0.022385	0.017037
15.38	0.022229	0.016966
15.41	0.022083	0.016898
15.44	0.021903	0.016826
15.47	0.02178	0.016773
15.5	0.021631	0.016694
15.53	0.021498	0.01663
15.56	0.021351	0.016542
15.59	0.02123	0.016476
15.62	0.02111	0.016393
15.66	0.021011	0.016321
15.68	0.020917	0.016272
15.71	0.020806	0.016202
15.74	0.020707	0.016145
15.77	0.020622	0.016092
15.8	0.02053	0.016044
15.83	0.020471	0.015999
15.86	0.020381	0.015954
15.89	0.020299	0.01591
15.92	0.020214	0.015877
15.95	0.020122	0.015845
15.98	0.020037	0.015824
16.01	0.019933	0.015803
16.04	0.019865	0.015784
16.07	0.019772	0.015768
16.1	0.019706	0.015752
16.13	0.019603	0.015745
16.16	0.019495	0.015733
16.19	0.019398	0.015718
16.22	0.019313	0.015711
16.25	0.019235	0.015704
16.28	0.019161	0.015696
16.31	0.019072	0.015681
16.34	0.018992	0.015674
16.37	0.018899	0.015673
16.4	0.018848	0.015666
16.43	0.018799	0.015661
16.46	0.018737	0.015648
16.49	0.018695	0.015628
16.52	0.01865	0.015614
16.55	0.018608	0.015605
16.58	0.018581	0.015597
16.61	0.018549	0.015587
16.64	0.018522	0.015575
16.67	0.018498	0.01557
16.7	0.018477	0.015563
16.73	0.018454	0.015558
16.76	0.018438	0.015551
16.79	0.018425	0.015548
16.82	0.018399	0.015549
16.85	0.018384	0.015559
16.88	0.018358	0.015577
16.91	0.018332	0.015589
16.94	0.018311	0.015596
16.98	0.018285	0.015607
17	0.018255	0.015621
17.03	0.018224	0.015642
17.06	0.018195	0.015656
17.09	0.018172	0.01567
17.12	0.018146	0.015683
17.15	0.018121	0.015698
17.18	0.01808	0.01571
17.21	0.018052	0.01572
17.24	0.018011	0.015732
17.27	0.017983	0.015741
17.3	0.017961	0.015751
17.33	0.01793	0.015766
17.36	0.017918	0.015768
17.39	0.0179	0.015772
17.42	0.017877	0.015771
17.45	0.017868	0.015765
17.48	0.017866	0.015768
17.51	0.01786	0.015762
17.54	0.017857	0.015757
17.57	0.017857	0.01575
17.6	0.01785	0.015739
17.63	0.017849	0.015735
17.66	0.017849	0.015733
17.69	0.017854	0.015725
17.72	0.017858	0.015724
17.75	0.017855	0.015725
17.78	0.017853	0.015717
17.81	0.017855	0.015719
17.84	0.017852	0.015715
17.87	0.017847	0.015715
17.9	0.01785	0.015725
17.93	0.017847	0.015728
17.96	0.017841	0.015739
17.99	0.017834	0.015747
18.02	0.01782	0.015762
18.05	0.017804	0.015776
18.08	0.017791	0.015787
18.11	0.017782	0.015805
18.14	0.017765	0.015819
18.17	0.017757	0.015828
18.2	0.017737	0.015842
18.23	0.017732	0.015853
18.26	0.017732	0.01587
18.3	0.01773	0.015884
18.32	0.017732	0.015894
18.35	0.017741	0.015902
18.38	0.01775	0.015917
18.41	0.017768	0.015934
18.44	0.017799	0.015947
18.47	0.017824	0.015954
18.5	0.017857	0.015965
18.53	0.017889	0.015987
18.56	0.01795	0.016017
18.59	0.017991	0.016036
18.62	0.018037	0.016069
18.65	0.018106	0.016106
18.68	0.018149	0.016138
18.71	0.018216	0.016186
18.74	0.018284	0.016236
18.77	0.018358	0.016283
18.77	0.018368	0.016291
18.8	0.018423	0.016342
18.83	0.018479	0.0164
18.86	0.018534	0.016463
18.89	0.018589	0.016523
18.92	0.018645	0.016595
18.95	0.018711	0.016678
18.98	0.018774	0.016755
19.01	0.018852	0.016837
19.04	0.018906	0.016902
19.07	0.018979	0.016964
19.1	0.019039	0.017027
19.13	0.0191	0.017091
19.16	0.019183	0.017168
19.19	0.019259	0.017237
19.22	0.019334	0.017304
19.25	0.019409	0.017351
19.28	0.019482	0.01741
19.31	0.019571	0.017483
19.34	0.019652	0.017551
19.37	0.019742	0.017618
19.4	0.01982	0.017676
19.43	0.019888	0.017729
19.46	0.01998	0.017792
19.49	0.020062	0.01785
19.52	0.020155	0.017915
19.55	0.020227	0.017966
19.58	0.020311	0.018024
19.61	0.02037	0.018076
19.64	0.020439	0.018116
19.67	0.02052	0.018168
19.7	0.020575	0.018209
19.73	0.020636	0.018257
19.76	0.020684	0.018298
19.79	0.020722	0.018332
19.82	0.02077	0.018359
19.85	0.020807	0.01839
19.88	0.020844	0.018421
19.91	0.020885	0.018452
19.94	0.020909	0.018479
19.97	0.020944	0.018513
20	0.020965	0.018526
20.03	0.02099	0.018556
20.06	0.021	0.018579
20.09	0.021011	0.018604
20.12	0.021016	0.018618
20.15	0.021014	0.018642
20.18	0.021006	0.018666
20.21	0.020996	0.018686
20.24	0.02099	0.018709
20.27	0.02099	0.018732
20.3	0.020984	0.01875
20.33	0.020974	0.018772
20.36	0.020967	0.018788
20.39	0.020947	0.018814
20.42	0.020933	0.018833
20.45	0.020917	0.018847
20.48	0.02089	0.018857
20.51	0.02087	0.018873
20.54	0.020847	0.018886
20.57	0.020823	0.018885
20.6	0.020805	0.01889
20.63	0.020763	0.018897
20.66	0.020726	0.018896
20.69	0.020685	0.018897
20.72	0.020646	0.018896
20.75	0.020597	0.018884
20.78	0.020542	0.018868
20.81	0.020482	0.01885
20.84	0.020411	0.018825
20.87	0.020353	0.018808
20.9	0.020282	0.018784
20.93	0.020225	0.018754
20.96	0.020151	0.01873
20.99	0.020066	0.018706
21.02	0.019992	0.018684
21.05	0.019899	0.018645
21.08	0.019815	0.01861
21.11	0.019744	0.018574
21.14	0.019645	0.018538
21.17	0.019564	0.018507
21.2	0.019472	0.018463
21.23	0.019398	0.018425
21.26	0.019325	0.018392
21.29	0.019244	0.018351
21.32	0.019171	0.018331
21.35	0.019084	0.018297
21.38	0.019013	0.018261
21.41	0.018916	0.018221
21.44	0.018837	0.018185
21.47	0.018769	0.018146
21.5	0.018699	0.018113
21.53	0.01863	0.018087
21.56	0.018547	0.018044
21.59	0.018467	0.018014
21.62	0.018385	0.017976
21.65	0.018306	0.017925
21.68	0.018239	0.017877
21.71	0.018147	0.01783
21.74	0.018064	0.017772
21.77	0.01798	0.017717
21.8	0.017885	0.017653
21.83	0.017811	0.017599
21.86	0.017736	0.01752
21.89	0.017667	0.017454
21.92	0.017579	0.017371
21.95	0.017504	0.017303
21.98	0.017433	0.017233
22.01	0.017352	0.017164
22.04	0.017282	0.017112
22.07	0.01722	0.017061
22.1	0.01716	0.017015
22.13	0.017101	0.016989
22.16	0.017046	0.016957
22.19	0.016989	0.016941
22.22	0.01692	0.016931
22.25	0.016878	0.016927
22.28	0.016822	0.016925
22.31	0.016768	0.016922
22.32	0.016759	0.016922
22.34	0.016715	0.016919
22.37	0.016649	0.016916
22.4	0.016594	0.016917
22.43	0.016556	0.016928
22.46	0.016491	0.016944
22.49	0.016435	0.016965
22.52	0.016374	0.016971
22.55	0.016328	0.016983
22.58	0.016279	0.016984
22.61	0.016234	0.016965
22.64	0.016197	0.016947
22.67	0.016143	0.016936
22.7	0.0161	0.016942
22.73	0.016062	0.016956
22.76	0.016024	0.016975
22.79	0.015985	0.017002
22.82	0.015947	0.017029
22.85	0.015916	0.01705
22.88	0.015885	0.017068
22.91	0.015855	0.017079
22.94	0.015827	0.017081
22.97	0.015788	0.017071
23	0.015764	0.017065
23.03	0.015733	0.017059
23.06	0.015713	0.017055
23.09	0.015678	0.017048
23.12	0.015656	0.017044
23.15	0.015641	0.017041
23.18	0.015627	0.01704
23.21	0.015612	0.01703
23.24	0.015589	0.016985
23.27	0.01557	0.01694
23.3	0.015562	0.016895
23.33	0.015552	0.016836
23.36	0.01554	0.016788
23.39	0.015537	0.016747
23.42	0.015531	0.016713
23.45	0.015521	0.016677
23.48	0.015525	0.016657
23.51	0.015531	0.016641
23.54	0.015536	0.016618
23.57	0.015538	0.016604
23.6	0.015541	0.016593
23.63	0.015544	0.016579
23.66	0.015551	0.016561
23.69	0.015549	0.016534
23.72	0.015545	0.016526
23.75	0.015551	0.016521
23.78	0.015557	0.016518
23.81	0.015571	0.016509
23.84	0.015584	0.016503
23.87	0.015593	0.016495
23.9	0.015607	0.016491
23.93	0.015615	0.016487
23.96	0.015624	0.01648
23.99	0.015635	0.016471
24.02	0.015649	0.016465
24.05	0.01566	0.016465
24.08	0.015681	0.016466
24.11	0.0157	0.016458
24.14	0.015718	0.016448
24.17	0.015733	0.016441
24.2	0.015755	0.01644
24.23	0.015776	0.016443
24.26	0.0158	0.016447
24.29	0.015813	0.016442
24.32	0.015821	0.01644
24.35	0.015834	0.01644
24.38	0.015843	0.016439
24.41	0.015851	0.016429
24.44	0.015869	0.016425
24.47	0.015881	0.016417
24.5	0.015884	0.016407
24.53	0.015883	0.0164
24.56	0.01589	0.016395
24.59	0.015891	0.016393
24.62	0.015899	0.016389
24.65	0.015901	0.016381
24.68	0.015907	0.016378
24.71	0.015917	0.016363
24.74	0.015919	0.016351
24.77	0.015918	0.016338
24.8	0.015918	0.016324
24.83	0.015914	0.016314
24.86	0.015916	0.0163
24.89	0.015914	0.016286
24.92	0.015916	0.016273
24.95	0.015911	0.016254
24.98	0.015899	0.016241
25.01	0.015899	0.016231
25.04	0.015898	0.016216
25.07	0.015894	0.016197
25.1	0.015891	0.016177
25.13	0.015889	0.016155
25.16	0.015888	0.016137
25.19	0.015896	0.016126
25.22	0.015888	0.016115
25.25	0.015878	0.016097
25.28	0.015871	0.016089
25.31	0.015862	0.016078
25.34	0.015865	0.016055
25.37	0.015873	0.016028
25.4	0.015868	0.016008
25.43	0.015868	0.015994
25.46	0.015864	0.015979
25.49	0.015861	0.015958
25.52	0.015865	0.015936
25.55	0.015867	0.015921
25.58	0.015875	0.015891
25.61	0.01587	0.015873
25.64	0.015863	0.015858
25.67	0.015871	0.015838
25.7	0.015879	0.015819
25.73	0.015888	0.015805
25.76	0.015898	0.015791
25.79	0.015908	0.015776
25.82	0.015926	0.015768
25.85	0.015945	0.015761
25.88	0.015968	0.015747
25.89	0.01597	0.015744
25.91	0.015981	0.015737
25.94	0.016001	0.015721
25.97	0.016035	0.015706
26	0.016067	0.015703
26.03	0.016106	0.015697
26.06	0.016148	0.015689
26.09	0.016203	0.015693
26.12	0.016258	0.015697
26.15	0.016318	0.015707
26.18	0.016395	0.015715
26.21	0.016442	0.015722
26.24	0.016518	0.015735
26.27	0.016594	0.015748
26.3	0.016676	0.015755
26.33	0.016779	0.015768
26.36	0.016871	0.015795
26.39	0.016964	0.015824
26.42	0.017066	0.015845
26.45	0.017173	0.015872
26.48	0.017295	0.015913
26.51	0.017414	0.015947
26.54	0.017551	0.015986
26.57	0.017672	0.01603
26.6	0.017775	0.016066
26.63	0.017913	0.016113
26.66	0.018038	0.016152
26.69	0.018182	0.016209
26.72	0.018315	0.016265
26.75	0.018478	0.016339
26.78	0.01858	0.016393
26.81	0.01873	0.016446
26.84	0.018891	0.016529
26.87	0.019033	0.016603
26.9	0.019196	0.01669
26.93	0.019332	0.016773
26.96	0.019431	0.016859
26.99	0.019594	0.016952
27.02	0.019724	0.017028
27.05	0.019877	0.017155
27.08	0.020013	0.01725
27.11	0.020138	0.017343
27.14	0.020268	0.017479
27.17	0.020406	0.017567
27.2	0.020553	0.017696
27.23	0.020675	0.017811
27.26	0.020818	0.017941
27.29	0.020932	0.018057
27.32	0.021061	0.018175
27.35	0.021175	0.018291
27.38	0.021283	0.018406
27.41	0.021403	0.018548
27.44	0.021499	0.018665
27.47	0.021597	0.018786
27.5	0.021712	0.018927
27.53	0.021793	0.019046
27.56	0.0219	0.019173
27.59	0.021991	0.019306
27.62	0.022072	0.019417
27.65	0.022162	0.019564
27.68	0.022229	0.019687
27.71	0.022289	0.019821
27.74	0.022338	0.019922
27.77	0.022391	0.020038
27.8	0.02245	0.020191
27.83	0.022488	0.020304
27.86	0.022529	0.020432
27.89	0.022553	0.020542
27.92	0.022581	0.020656
27.95	0.022591	0.020753
27.98	0.022603	0.020871
28.01	0.022605	0.020989
28.04	0.022597	0.021082
28.07	0.022594	0.021185
28.1	0.022584	0.021281
28.13	0.022572	0.021356
28.16	0.022555	0.021455
28.19	0.022534	0.021541
28.22	0.022497	0.021638
28.25	0.022477	0.021709
28.28	0.022456	0.021784
28.31	0.022411	0.02185
28.34	0.022369	0.021914
28.37	0.02232	0.021987
28.4	0.022275	0.022048
28.43	0.022221	0.022125
28.46	0.022177	0.022173
28.49	0.022117	0.022215
28.52	0.022047	0.022269
28.55	0.021977	0.022313
28.58	0.0219	0.022371
28.61	0.021836	0.022407
28.64	0.021766	0.022446
28.67	0.021693	0.02248
28.7	0.021625	0.022508
28.73	0.021535	0.022548
28.76	0.021463	0.022573
28.79	0.021381	0.022595
28.82	0.021285	0.022614
28.85	0.02122	0.022634
28.88	0.021131	0.022653
28.91	0.021047	0.022662
28.94	0.020963	0.022665
28.97	0.020871	0.022676
29	0.020788	0.022681
29.03	0.020712	0.022679
29.06	0.020627	0.022679
29.09	0.020548	0.022679
29.12	0.02048	0.022676
29.15	0.020392	0.022673
29.18	0.020299	0.022662
29.21	0.020229	0.022655
29.24	0.020152	0.022638
29.27	0.020069	0.022626
29.3	0.019995	0.022608
29.33	0.019901	0.022583
29.36	0.019822	0.022566
29.39	0.019728	0.022549
29.42	0.019664	0.022527
29.43	0.019589	0.022512
29.45	0.019576	0.022509
29.48	0.019499	0.022492
29.51	0.019421	0.022472
29.54	0.019335	0.02245
29.57	0.019253	0.022432
29.6	0.019184	0.022417
29.63	0.019103	0.022401
29.66	0.019028	0.022388
29.69	0.018942	0.022369
29.72	0.018877	0.022354
29.75	0.018799	0.022327
29.78	0.018742	0.02231
29.81	0.018675	0.022296
29.84	0.018612	0.02228
29.87	0.018555	0.022264
29.9	0.018487	0.022241
29.93	0.01844	0.022226
29.96	0.018388	0.022209
29.99	0.018343	0.022187
30.02	0.018291	0.022168
30.05	0.018228	0.02215
30.08	0.018185	0.022135
30.11	0.018139	0.022116
30.14	0.018088	0.022094
30.17	0.018062	0.022072
30.2	0.018018	0.022057
30.23	0.01798	0.022043
30.26	0.017949	0.022021
30.29	0.01792	0.022006
30.32	0.017889	0.021988
30.35	0.017856	0.021976
30.38	0.017832	0.021975
30.41	0.017802	0.021963
30.44	0.017776	0.021961
30.47	0.017753	0.021946
30.5	0.017724	0.02194
30.53	0.01769	0.021942
30.56	0.017664	0.021943
30.59	0.017642	0.021946
30.62	0.017623	0.021943
30.65	0.017609	0.021939
30.68	0.017588	0.021936
30.71	0.017558	0.021954
30.74	0.017546	0.021961
30.77	0.017524	0.021965
30.8	0.017495	0.021975
30.83	0.017473	0.021982
30.86	0.017452	0.022001
30.89	0.017439	0.022016
30.92	0.017426	0.022029
30.95	0.017412	0.022043
30.98	0.017395	0.022059
31.01	0.017383	0.022079
31.04	0.017376	0.022102
31.07	0.017371	0.02213
31.1	0.017368	0.022154
31.13	0.017366	0.022168
31.16	0.017369	0.022202
31.19	0.017371	0.022234
31.22	0.017372	0.022267
31.25	0.017371	0.0223
31.28	0.017367	0.022342
31.31	0.017363	0.022385
31.34	0.017369	0.022429
31.37	0.017374	0.022474
31.4	0.01738	0.022514
31.43	0.017388	0.022573
31.46	0.017401	0.022626
31.49	0.017406	0.022683
31.52	0.017415	0.022738
31.55	0.017425	0.022802
31.58	0.017432	0.022879
31.61	0.017435	0.022945
31.64	0.017444	0.023029
31.67	0.017453	0.023112
31.7	0.017462	0.023181
31.73	0.017474	0.023268
31.76	0.017488	0.023348
31.79	0.017511	0.023424
31.82	0.017538	0.023539
31.85	0.017562	0.023624
31.88	0.017583	0.023715
31.91	0.017603	0.023804
31.94	0.017639	0.02392
31.97	0.017671	0.024024
32	0.017702	0.02413
32.03	0.017747	0.024261
32.06	0.017781	0.024374
32.09	0.017836	0.024493
32.12	0.017884	0.02461
32.15	0.017935	0.02473
32.18	0.018002	0.024884
32.21	0.018068	0.025019
32.24	0.018128	0.025175
32.27	0.018202	0.02531
32.3	0.01828	0.025468
32.33	0.018378	0.02564
32.36	0.018466	0.025834
32.39	0.018573	0.026062
32.42	0.018668	0.026259
32.45	0.018785	0.026424
32.48	0.018909	0.026652
32.51	0.019024	0.026892
32.54	0.019161	0.027172
32.57	0.019293	0.02743
32.6	0.019447	0.027751
32.63	0.019555	0.028037
32.66	0.019695	0.028289
32.69	0.01985	0.028679
32.72	0.020002	0.029001
32.75	0.020165	0.029474
32.78	0.020311	0.029886
32.81	0.020436	0.030317
32.84	0.020605	0.030784
32.87	0.020747	0.03129
32.9	0.020916	0.031921
32.93	0.021056	0.032487
32.96	0.021203	0.033088
32.99	0.021344	0.033842
33	0.021367	0.033957
33.02	0.021476	0.034413
33.05	0.021656	0.03524
33.08	0.021796	0.035995
33.11	0.021975	0.036933
33.14	0.022109	0.037787
33.17	0.022252	0.038683
33.2	0.022378	0.039616
33.23	0.022526	0.040585
33.26	0.022671	0.041768
33.29	0.022795	0.042827
33.32	0.022913	0.0439
33.35	0.023052	0.04518
33.38	0.023148	0.046299
33.41	0.02327	0.047442
33.44	0.023374	0.048612
33.47	0.02347	0.049688
33.5	0.023574	0.051192
33.53	0.02366	0.052412
33.56	0.023733	0.05373
33.59	0.023801	0.054851
33.62	0.023863	0.056074
33.65	0.023936	0.057498
33.68	0.023995	0.058692
33.71	0.02404	0.060079
33.74	0.024071	0.061266
33.77	0.024113	0.062439
33.8	0.024139	0.0636
33.83	0.024169	0.064727
33.86	0.024197	0.066032
33.89	0.024214	0.067127
33.92	0.024229	0.068379
33.95	0.024237	0.069253
33.98	0.024232	0.070242
34.01	0.024231	0.071365
34.04	0.024217	0.072288
34.07	0.024198	0.073335
34.1	0.024176	0.074198
34.13	0.024161	0.075047
34.16	0.024127	0.075853
34.19	0.024097	0.076612
34.22	0.024043	0.077442
34.25	0.024002	0.078104
34.28	0.023963	0.078817
34.31	0.023917	0.079372
34.34	0.023858	0.079794
34.37	0.023796	0.080335
34.4	0.02374	0.080657
34.43	0.023676	0.081186
34.46	0.023611	0.081513
34.49	0.023526	0.081807
34.52	0.023455	0.082054
34.55	0.023383	0.08228
34.58	0.023296	0.082494
34.61	0.023209	0.082629
34.64	0.023127	0.082728
34.67	0.023029	0.082804
34.7	0.022959	0.082846
34.73	0.022861	0.082863
34.76	0.022777	0.082855
34.79	0.022687	0.082818
34.82	0.022583	0.082739
34.85	0.022495	0.082651
34.88	0.022402	0.082518
34.91	0.022306	0.082408
34.94	0.022202	0.082227
34.97	0.022105	0.082075
35	0.022019	0.08187
35.03	0.021917	0.081615
35.06	0.021843	0.081377
35.09	0.021734	0.081113
35.12	0.021638	0.080834
35.15	0.021541	0.080574
35.18	0.021438	0.080164
35.21	0.021343	0.079822
35.24	0.021226	0.079411
35.27	0.021148	0.079096
35.3	0.021052	0.078709
35.33	0.020944	0.078248
35.36	0.020852	0.077836
35.39	0.020749	0.077351
35.42	0.020657	0.076921
35.46	0.020569	0.076407
35.48	0.020482	0.076033
35.51	0.020393	0.075574
35.54	0.02029	0.075038
35.57	0.020209	0.074576
35.6	0.020107	0.074117
35.63	0.020043	0.073612
35.66	0.019971	0.073184
35.69	0.019878	0.072615
35.72	0.019804	0.072122
35.75	0.019719	0.071546
35.78	0.019654	0.071048
35.81	0.019574	0.070553
35.84	0.019501	0.070047
35.87	0.01944	0.069537
35.9	0.019357	0.068944
35.93	0.019293	0.068429
35.96	0.01923	0.067917
35.99	0.019152	0.067309
36.02	0.019092	0.066794
36.05	0.019011	0.066271
36.08	0.018956	0.065756
36.11	0.018888	0.06514
36.14	0.018831	0.064614
36.17	0.01878	0.064095
36.2	0.018728	0.063481
36.23	0.018676	0.063046
36.26	0.018618	0.062434
36.29	0.018573	0.061966
36.32	0.018523	0.061422
36.35	0.018457	0.060911
36.38	0.018415	0.060321
36.41	0.018364	0.059823
36.44	0.018326	0.059319
36.47	0.018282	0.058868
36.5	0.018226	0.058248
36.53	0.018182	0.057758
36.56	0.018138	0.057181
36.57	0.018134	0.057098
36.59	0.018112	0.056766
36.62	0.018068	0.056184
36.65	0.018028	0.055682
36.68	0.017996	0.055196
36.71	0.017956	0.054649
36.74	0.017924	0.05417
36.78	0.017899	0.053611
36.8	0.017876	0.053206
36.83	0.017851	0.052792
36.86	0.017818	0.052195
36.89	0.017794	0.05172
36.92	0.017767	0.051172
36.95	0.01774	0.050703
36.98	0.017712	0.050362
37.01	0.017691	0.049774
37.04	0.017677	0.049315
37.07	0.017651	0.048788
37.1	0.017636	0.048359
37.13	0.017616	0.047927
37.16	0.017598	0.047498
37.19	0.017574	0.04714
37.22	0.017541	0.04663
37.25	0.017512	0.046161
37.28	0.017482	0.045686
37.31	0.017457	0.04527
37.34	0.017447	0.044858
37.37	0.017413	0.044453
37.4	0.017391	0.044048
37.43	0.017377	0.043576
37.46	0.017362	0.043179
37.49	0.017348	0.042785
37.52	0.017338	0.042308
37.55	0.017326	0.041974
37.58	0.01731	0.041563
37.61	0.017295	0.04113
37.64	0.017293	0.040727
37.67	0.017279	0.040269
37.7	0.017268	0.039875
37.73	0.017255	0.039485
37.76	0.017258	0.039095
37.79	0.017255	0.038642
37.82	0.017257	0.038257
37.85	0.017255	0.037869
37.88	0.01725	0.037424
37.91	0.017247	0.037043
37.94	0.017243	0.036669
37.97	0.017243	0.036303
38	0.017241	0.035945
38.03	0.017234	0.035593
38.06	0.017231	0.035188
38.1	0.017229	0.034815
38.12	0.017231	0.034553
38.15	0.017221	0.034239
38.18	0.017212	0.033869
38.21	0.01721	0.033558
38.24	0.017206	0.033208
38.27	0.0172	0.032915
38.3	0.017187	0.032706
38.33	0.01718	0.032355
38.36	0.017171	0.032083
38.39	0.017163	0.031772
38.42	0.017162	0.031531
38.45	0.017165	0.0312
38.48	0.017162	0.03101
38.51	0.017162	0.030714
38.54	0.017166	0.030399
38.57	0.017164	0.030138
38.6	0.017169	0.029834
38.63	0.017156	0.029573
38.66	0.017152	0.029321
38.69	0.017147	0.029065
38.72	0.017147	0.02881
38.75	0.017151	0.028524
38.78	0.017146	0.028273
38.81	0.017141	0.02804
38.84	0.017144	0.027725
38.87	0.017145	0.02753
38.9	0.017143	0.027255
38.93	0.017142	0.027016
38.96	0.017134	0.026756
38.99	0.017134	0.026542
39.02	0.017128	0.026333
39.05	0.017119	0.026122
39.08	0.01712	0.025915
39.11	0.017118	0.0257
39.14	0.017108	0.025515
39.17	0.017104	0.025327
39.2	0.017101	0.025117
39.23	0.0171	0.024943
39.26	0.017088	0.024792
39.29	0.017082	0.024614
39.32	0.017077	0.024466
39.35	0.017068	0.024301
39.38	0.017055	0.024157
39.42	0.01705	0.023972
39.44	0.017048	0.023845
39.47	0.017046	0.023695
39.5	0.017049	0.023527
39.53	0.01704	0.023384
39.56	0.017038	0.023223
39.59	0.017039	0.023087
39.62	0.017035	0.022973
39.65	0.017046	0.022835
39.68	0.017056	0.022706
39.71	0.017065	0.022558
39.74	0.017066	0.022432
39.77	0.017061	0.022281
39.8	0.017072	0.022193
39.83	0.017079	0.02205
39.86	0.017082	0.021909
39.89	0.017087	0.02179
39.92	0.017089	0.02166
39.95	0.017082	0.021561
39.98	0.017086	0.021464
40.01	0.017095	0.021374
40.04	0.017089	0.021286
40.07	0.017089	0.021191
40.1	0.017093	0.021111
40.13	0.017088	0.021022
40.14	0.017086	0.02101
40.16	0.017076	0.020946
40.19	0.01706	0.020878
40.22	0.017044	0.020785
40.25	0.017044	0.020712
40.28	0.017049	0.020639
40.31	0.017046	0.020566
40.34	0.017038	0.020504
40.37	0.017038	0.020436
40.4	0.017038	0.020369
40.43	0.017038	0.020299
40.46	0.017042	0.020243
40.49	0.017038	0.020185
40.52	0.017041	0.020122
40.55	0.017041	0.020071
40.58	0.01705	0.020015
40.61	0.017063	0.019951
40.64	0.017071	0.019885
40.67	0.017075	0.019817
40.7	0.017082	0.019761
40.74	0.017095	0.019694
40.76	0.017104	0.01964
40.79	0.017117	0.019565
40.82	0.017113	0.019508
40.85	0.017122	0.019461
40.88	0.01713	0.019394
40.91	0.017141	0.019354
40.94	0.017142	0.019303
40.97	0.017138	0.019263
41	0.017141	0.019236
41.03	0.017145	0.019187
41.06	0.017141	0.019136
41.09	0.017143	0.019077
41.12	0.017133	0.019045
41.15	0.017142	0.019021
41.18	0.017139	0.018988
41.21	0.017148	0.018951
41.24	0.017157	0.018916
41.27	0.017155	0.018879
41.3	0.017151	0.01885
41.33	0.017147	0.01884
41.36	0.017146	0.018815
41.39	0.017146	0.018774
41.42	0.017141	0.018745
41.45	0.017138	0.018718
41.48	0.017137	0.018699
41.51	0.017132	0.018667
41.54	0.017119	0.018632
41.57	0.017108	0.018605
41.6	0.017092	0.018574
41.63	0.01707	0.018563
41.66	0.017056	0.018534
41.69	0.017022	0.018498
41.72	0.016972	0.01847
41.75	0.016917	0.018436
41.78	0.016873	0.018404
41.81	0.01682	0.018381
41.84	0.01676	0.018349
41.87	0.016712	0.018325
41.9	0.01663	0.018309
41.93	0.016579	0.018289
41.96	0.016538	0.018261
41.99	0.016523	0.018247
42.02	0.016523	0.018228
42.06	0.016535	0.018221
42.08	0.016567	0.018201
42.11	0.01661	0.018184
42.14	0.01665	0.018169
42.17	0.016692	0.018146
42.2	0.016755	0.018133
42.23	0.016805	0.018129
42.26	0.016882	0.018121
42.29	0.016953	0.018108
42.32	0.017012	0.01809
42.35	0.017095	0.018074
42.38	0.017166	0.018061
42.41	0.017248	0.018048
42.44	0.017319	0.018036
42.47	0.017383	0.018014
42.5	0.017417	0.017997
42.53	0.017422	0.017982
42.56	0.017403	0.017968
42.59	0.01739	0.017942
42.62	0.017365	0.01791
42.65	0.017343	0.017903
42.68	0.017313	0.017887
42.71	0.017275	0.017865
42.74	0.017241	0.017857
42.77	0.017206	0.017846
42.8	0.017184	0.01783
42.83	0.017144	0.017826
42.86	0.017123	0.017816
42.89	0.017098	0.017811
42.92	0.017067	0.017806
42.95	0.017047	0.017801
42.98	0.017033	0.017802
43.01	0.017015	0.017799
43.04	0.017018	0.017789
43.07	0.017017	0.017775
43.1	0.017013	0.017775
43.13	0.017015	0.01776
43.16	0.017017	0.017755
43.19	0.017015	0.017749
43.22	0.017018	0.017738
43.25	0.017018	0.017726
43.28	0.017014	0.017708
43.31	0.01702	0.017698
43.34	0.017036	0.017693
43.38	0.017057	0.017678
43.4	0.017078	0.017664
43.43	0.017106	0.01765
43.46	0.017137	0.017625
43.49	0.017175	0.017603
43.52	0.017222	0.017583
43.55	0.017247	0.017562
43.58	0.017285	0.017536
43.61	0.017317	0.017522
43.64	0.017351	0.017517
43.67	0.017385	0.017498
43.67	0.017393	0.017494
43.7	0.017428	0.01748
43.73	0.017481	0.017461
43.76	0.017518	0.017446
43.79	0.01757	0.017438
43.82	0.017626	0.017433
43.85	0.017669	0.017419
43.88	0.017716	0.017405
43.91	0.017752	0.017396
43.94	0.017789	0.017393
43.97	0.017826	0.017392
44	0.01786	0.01739
44.03	0.017892	0.017388
44.06	0.017924	0.017391
44.09	0.017971	0.017394
44.12	0.018	0.017399
44.15	0.018035	0.017397
44.18	0.018074	0.017395
44.21	0.018103	0.017393
44.24	0.018145	0.017393
44.27	0.018182	0.017397
44.3	0.018218	0.017392
44.33	0.018247	0.017389
44.36	0.018285	0.017384
44.39	0.018321	0.017391
44.42	0.01836	0.017385
44.45	0.018399	0.017379
44.48	0.018437	0.01737
44.51	0.018475	0.017365
44.54	0.018521	0.017352
44.57	0.018555	0.017348
44.6	0.018599	0.017349
44.63	0.018635	0.017341
44.66	0.018669	0.017339
44.7	0.018704	0.017345
44.72	0.018746	0.017343
44.75	0.018782	0.017344
44.78	0.018812	0.017342
44.81	0.018843	0.01734
44.84	0.01887	0.017349
44.87	0.018888	0.017356
44.9	0.018924	0.017359
44.93	0.018947	0.01737
44.96	0.018972	0.017388
44.99	0.018988	0.0174
45.02	0.019005	0.017411
45.05	0.019026	0.017431
45.08	0.019041	0.017451
45.11	0.019055	0.017473
45.14	0.019063	0.017483
45.17	0.01908	0.017506
45.2	0.019099	0.017519
45.23	0.019106	0.01754
45.26	0.019103	0.017556
45.29	0.01911	0.017566
45.32	0.019113	0.017579
45.35	0.019124	0.017601
45.38	0.019122	0.017609
45.41	0.019112	0.017623
45.44	0.019114	0.017643
45.47	0.019107	0.017652
45.5	0.019101	0.017679
45.53	0.019093	0.017697
45.56	0.01908	0.017713
45.59	0.019079	0.017731
45.62	0.01907	0.017761
45.65	0.019055	0.017772
45.68	0.019038	0.017783
45.71	0.019017	0.017806
45.74	0.019002	0.01783
45.77	0.018985	0.017852
45.8	0.018968	0.017866
45.83	0.018964	0.017887
45.86	0.018949	0.017913
45.89	0.01893	0.017937
45.92	0.018911	0.017954
45.95	0.018893	0.017982
45.98	0.018871	0.018006
46.01	0.018864	0.018027
46.04	0.018847	0.018046
46.07	0.018824	0.018069
46.1	0.018818	0.01809
46.13	0.018809	0.018101
46.16	0.018791	0.018112
46.19	0.01878	0.018127
46.22	0.018768	0.018149
46.25	0.018755	0.018165
46.28	0.018744	0.018162
46.31	0.018741	0.018175
46.34	0.018728	0.018183
46.37	0.018714	0.018188
46.4	0.018706	0.018199
46.43	0.018697	0.018208
46.46	0.018689	0.018208
46.49	0.018672	0.018213
46.52	0.018669	0.018223
46.55	0.018658	0.018224
46.58	0.018652	0.018232
46.61	0.01864	0.018234
46.64	0.018627	0.018234
46.67	0.018615	0.018241
46.7	0.018604	0.018242
46.73	0.0186	0.018241
46.76	0.018601	0.018248
46.79	0.018589	0.018255
46.82	0.01859	0.018254
46.85	0.018596	0.018261
46.88	0.018592	0.018277
46.91	0.018585	0.018288
46.94	0.018591	0.018285
46.97	0.018598	0.018285
47	0.018592	0.018286
47.03	0.01859	0.018291
47.06	0.018588	0.018301
47.09	0.018598	0.018307
47.12	0.018601	0.018316
47.15	0.018611	0.018327
47.18	0.018624	0.018337
47.21	0.018636	0.018336
47.24	0.018641	0.018338
47.25	0.018646	0.018337
47.27	0.018656	0.018337
47.3	0.01867	0.018339
47.33	0.01868	0.018339
47.36	0.01869	0.018334
47.39	0.018706	0.018331
47.42	0.01871	0.018325
47.45	0.018721	0.018326
47.48	0.018727	0.018327
47.51	0.018732	0.018323
47.54	0.018734	0.018318
47.57	0.018734	0.018313
47.6	0.018755	0.018309
47.63	0.018756	0.0183
47.66	0.018759	0.0183
47.69	0.018768	0.0183
47.72	0.018768	0.018285
47.75	0.018779	0.018277
47.78	0.018791	0.018277
47.81	0.018802	0.018272
47.84	0.018804	0.018263
47.87	0.018812	0.018259
47.9	0.018818	0.018251
47.93	0.018818	0.018245
47.96	0.018829	0.018247
47.99	0.018843	0.018241
48.02	0.018843	0.018235
48.05	0.018856	0.018236
48.08	0.018857	0.018229
48.11	0.018858	0.018226
48.14	0.018862	0.018224
48.17	0.018858	0.018214
48.2	0.018859	0.018203
48.23	0.018863	0.018193
48.26	0.018864	0.018188
48.29	0.018864	0.018181
48.32	0.018864	0.018172
48.35	0.018863	0.018168
48.38	0.018862	0.018173
48.41	0.018853	0.018162
48.44	0.01886	0.01815
48.47	0.018859	0.018146
48.5	0.018855	0.018152
48.53	0.018846	0.018144
48.56	0.018832	0.01814
48.59	0.018823	0.018125
48.62	0.018818	0.018116
48.65	0.018811	0.018115
48.68	0.018799	0.018112
48.71	0.018792	0.018112
48.74	0.018788	0.018123
48.77	0.018782	0.018118
48.8	0.018773	0.018117
48.83	0.018765	0.018117
48.86	0.018761	0.01811
48.89	0.01876	0.01811
48.92	0.018746	0.018104
48.95	0.018732	0.018096
48.98	0.018731	0.018091
49.01	0.018727	0.018092
49.04	0.018725	0.018094
49.07	0.018715	0.018082
49.1	0.018702	0.018075
49.13	0.018685	0.018065
49.16	0.018672	0.01806
49.19	0.018664	0.018054
49.22	0.018661	0.018045
49.25	0.018654	0.018038
49.28	0.018637	0.018026
49.31	0.018632	0.01802
49.34	0.018627	0.018013
49.37	0.018615	0.018002
49.4	0.018602	0.018
49.43	0.018588	0.017997
49.46	0.018583	0.017987
49.49	0.018576	0.017978
49.52	0.018562	0.017973
49.55	0.018545	0.017964
49.58	0.018529	0.017957
49.61	0.018519	0.017951
49.64	0.018513	0.01795
49.67	0.018505	0.017939
49.7	0.018498	0.017941
49.73	0.01849	0.017942
49.76	0.018486	0.01794
49.79	0.018478	0.017943
49.82	0.018477	0.017946
49.85	0.018485	0.017947
49.88	0.018467	0.017937
49.91	0.018454	0.017929
49.94	0.018443	0.017925
49.97	0.018437	0.017922
50	0.01844	0.017917
50.03	0.018442	0.017917
50.06	0.018441	0.017916
50.09	0.018451	0.01792
50.12	0.018455	0.017925
50.15	0.018457	0.017911
50.18	0.018463	0.017901
50.21	0.018461	0.017894
50.24	0.018464	0.017894
50.27	0.018459	0.01789
50.3	0.018465	0.017878
50.33	0.018458	0.017868
50.36	0.018445	0.017866
50.39	0.018445	0.017862
50.42	0.018446	0.017868
50.45	0.018442	0.017876
50.48	0.018434	0.017865
50.51	0.018434	0.017859
50.54	0.018437	0.017863
50.57	0.018431	0.017866
50.6	0.018423	0.017867
50.63	0.018421	0.017863
50.66	0.018412	0.017866
50.69	0.018415	0.017868
50.72	0.018418	0.017867
50.75	0.018419	0.017867
50.78	0.018416	0.017868
50.81	0.018412	0.017859
50.82	0.018412	0.017859
50.84	0.018411	0.017855
50.87	0.018418	0.017851
50.9	0.018415	0.017845
50.93	0.018405	0.017839
50.96	0.01841	0.017834
50.99	0.018409	0.017838
51.02	0.018397	0.01784
51.05	0.018394	0.017836
51.08	0.018379	0.017822
51.11	0.018361	0.017818
51.14	0.018345	0.017819
51.17	0.018327	0.017819
51.2	0.018301	0.017814
51.23	0.018282	0.017815
51.26	0.018254	0.017815
51.29	0.018229	0.017814
51.32	0.018187	0.017815
51.35	0.018156	0.017807
51.38	0.018128	0.017806
51.41	0.018074	0.017802
51.44	0.018048	0.017802
51.47	0.018028	0.017799
51.5	0.018014	0.017796
51.53	0.018014	0.017782
51.56	0.018035	0.017779
51.59	0.018061	0.017779
51.62	0.018116	0.017771
51.65	0.018164	0.017773
51.68	0.0182	0.017768
51.71	0.018272	0.01775
51.74	0.018338	0.01774
51.77	0.018417	0.017743
51.8	0.018485	0.017742
51.83	0.018566	0.017745
51.86	0.018619	0.017743
51.89	0.01868	0.017741
51.92	0.018763	0.017738
51.95	0.018843	0.017725
51.98	0.018926	0.017716
52.01	0.018978	0.017715
52.04	0.019016	0.017719
52.07	0.019063	0.017723
52.1	0.019097	0.01772
52.13	0.019132	0.017714
52.16	0.019156	0.017713
52.19	0.019184	0.017707
52.22	0.0192	0.017699
52.25	0.019227	0.017701
52.28	0.019259	0.0177
52.31	0.019286	0.017698
52.34	0.019325	0.017697
52.37	0.019389	0.017697
52.4	0.019443	0.017699
52.43	0.019491	0.017698
52.46	0.019552	0.017693
52.49	0.019634	0.017692
52.52	0.019707	0.017693
52.55	0.019794	0.017694
52.58	0.019886	0.017696
52.61	0.01995	0.017697
52.64	0.020042	0.017703
52.67	0.020121	0.017707
52.7	0.020209	0.017711
52.73	0.020301	0.017716
52.76	0.020386	0.017714
52.79	0.02046	0.017719
52.82	0.020524	0.017727
52.85	0.020593	0.017732
52.88	0.02067	0.017747
52.91	0.020738	0.017744
52.94	0.020813	0.017737
52.97	0.020866	0.017737
53	0.020923	0.017741
53.03	0.020976	0.017739
53.06	0.021018	0.017742
53.09	0.02107	0.01774
53.12	0.021109	0.017742
53.15	0.021156	0.017755
53.18	0.021194	0.01776
53.21	0.021233	0.017764
53.24	0.021268	0.017764
53.27	0.021298	0.017762
53.3	0.021327	0.01777
53.33	0.021352	0.017777
53.36	0.021368	0.017786
53.39	0.021397	0.017791
53.42	0.021409	0.017802
53.45	0.021427	0.017819
53.48	0.021441	0.017829
53.51	0.021456	0.017847
53.54	0.021459	0.017862
53.57	0.021472	0.017875
53.6	0.021484	0.017891
53.63	0.021483	0.017913
53.66	0.021485	0.017936
53.69	0.0215	0.017942
53.72	0.021496	0.017959
53.75	0.021487	0.017981
53.78	0.02148	0.018001
53.81	0.021477	0.018024
53.84	0.021476	0.018052
53.87	0.021464	0.018069
53.9	0.021453	0.018099
53.93	0.02144	0.018122
53.96	0.021414	0.018139
53.99	0.021399	0.018158
54.02	0.021391	0.018183
54.05	0.021375	0.018216
54.08	0.021353	0.018257
54.11	0.02133	0.018289
54.14	0.021307	0.018316
54.17	0.021283	0.018361
54.2	0.021266	0.018393
54.23	0.021249	0.018419
54.26	0.021238	0.018455
54.29	0.021224	0.01848
54.32	0.021193	0.018513
54.35	0.02117	0.018543
54.35	0.021169	0.018548
54.38	0.021152	0.018575
54.41	0.021136	0.018606
54.44	0.021118	0.018631
54.47	0.021106	0.018663
54.5	0.021094	0.0187
54.53	0.02108	0.018728
54.56	0.021068	0.018768
54.59	0.02106	0.018794
54.62	0.021042	0.018811
54.65	0.021026	0.018836
54.68	0.02102	0.018874
54.71	0.021017	0.018903
54.74	0.021011	0.018933
54.77	0.021	0.018958
54.8	0.020996	0.018976
54.83	0.020997	0.019012
54.86	0.020997	0.019034
54.89	0.020985	0.019046
54.92	0.020976	0.019075
54.95	0.020971	0.019092
54.98	0.020963	0.019118
55.01	0.020968	0.019152
55.04	0.020972	0.019171
55.07	0.020969	0.019195
55.1	0.020969	0.019229
55.13	0.020964	0.01926
55.16	0.020962	0.019283
55.19	0.020954	0.0193
55.22	0.020958	0.019329
55.25	0.02096	0.019347
55.28	0.020952	0.019361
55.31	0.02096	0.019374
55.34	0.020963	0.019402
55.37	0.020961	0.01942
55.4	0.02096	0.019433
55.43	0.02096	0.01946
55.46	0.020969	0.01947
55.49	0.020976	0.019489
55.52	0.020977	0.019507
55.55	0.020979	0.019515
55.58	0.020989	0.019524
55.61	0.020986	0.01954
55.64	0.020989	0.019561
55.67	0.02099	0.019573
55.7	0.020981	0.019586
55.73	0.020985	0.019606
55.76	0.020987	0.01962
55.79	0.020991	0.019624
55.82	0.020992	0.019635
55.85	0.020988	0.019642
55.88	0.020983	0.019648
55.91	0.020986	0.019656
55.94	0.020996	0.019664
55.97	0.02099	0.01967
56	0.020991	0.019672
56.03	0.020991	0.019672
56.06	0.020988	0.019676
56.09	0.020993	0.019682
56.12	0.020997	0.019683
56.15	0.020994	0.019678
56.18	0.020989	0.019672
56.21	0.020989	0.019666
56.24	0.020985	0.019667
56.27	0.020989	0.019669
56.3	0.020991	0.019682
56.33	0.020992	0.019685
56.36	0.020988	0.019684
56.39	0.020982	0.019692
56.42	0.020979	0.019698
56.45	0.020979	0.019692
56.48	0.020972	0.019689
56.51	0.020962	0.019693
56.54	0.020956	0.019689
56.57	0.020953	0.019696
56.6	0.020951	0.019692
56.63	0.020945	0.019689
56.66	0.020931	0.019685
56.69	0.020923	0.019692
56.72	0.020923	0.019692
56.75	0.020912	0.01969
56.78	0.020899	0.019692
56.81	0.020883	0.019691
56.84	0.020869	0.019693
56.87	0.020847	0.019689
56.9	0.020831	0.019689
56.93	0.020808	0.019687
56.96	0.020784	0.019695
56.99	0.020776	0.019699
57.02	0.020763	0.019694
57.05	0.020743	0.019695
57.08	0.020717	0.019688
57.11	0.020696	0.019694
57.14	0.020682	0.019706
57.17	0.020652	0.019708
57.2	0.020626	0.019715
57.23	0.020609	0.019715
57.26	0.020573	0.019712
57.29	0.020552	0.019713
57.32	0.020536	0.019716
57.35	0.020528	0.019716
57.38	0.020511	0.019718
57.41	0.020483	0.019723
57.44	0.020472	0.019725
57.47	0.020462	0.019728
57.5	0.020448	0.019731
57.53	0.020437	0.019735
57.56	0.020416	0.019731
57.59	0.020407	0.019729
57.62	0.020387	0.019728
57.65	0.020379	0.019724
57.68	0.020374	0.019713
57.71	0.020369	0.019707
57.74	0.020362	0.019697
57.77	0.020347	0.019695
57.8	0.020337	0.019693
57.83	0.020326	0.019691
57.86	0.020313	0.019689
57.89	0.020303	0.019692
57.92	0.020295	0.019688
57.93	0.020295	0.019688
57.95	0.020286	0.019685
57.98	0.02027	0.019679
58.01	0.020261	0.019676
58.04	0.020244	0.019674
58.07	0.020225	0.01967
58.1	0.020212	0.019669
58.13	0.020212	0.01967
58.16	0.020209	0.019667
58.19	0.020197	0.019659
58.22	0.020196	0.019659
58.25	0.020193	0.019669
58.28	0.02019	0.019676
58.31	0.02019	0.019677
58.34	0.020196	0.019681
58.37	0.0202	0.019685
58.4	0.02021	0.019687
58.43	0.020225	0.0197
[truncated: 1,028 more rows]

## Sheet: Suppl. Fig. 5
			Pyromycin normalized to total protein level
PANEL D
		E.V.	0.937506	1.06249	1.11831	0.881691
		4E-BP1 -4A	0.501351	0.403619	0.273426	0.475433
		4E-BP1 -4A ΔTOS	0.589971	0.606961	0.521385	0.25314
		250nM Torin	0.487679	0.404414	0.266356	0.233315
		CHX	0.0594529	0.0614256	0.10588	0.0965469
		Tukey's multiple comparisons test	Mean Diff.	95.00% CI of diff.	Below threshold?	Summary	Adjusted P Value
		E.V. vs. 4E-BP1-4A	0.5865	0.3395 to 0.8336	Yes	****	<0.0001
		E.V. vs. 4E-BP1-4A Tos-less	0.5071	0.2601 to 0.7542	Yes	***	0.0001
		E.V. vs. 250nM Torin	0.6521	0.4050 to 0.8991	Yes	****	<0.0001
		E.V. vs. CHX	0.9192	0.6721 to 1.166	Yes	****	<0.0001
		4E-BP1-4A vs. 4E-BP1-4A Tos-less	-0.07941	-0.3265 to 0.1676	No	ns	0.8546
		4E-BP1-4A vs. 250nM Torin	0.06552	-0.1815 to 0.3126	No	ns	0.9207
		4E-BP1-4A vs. CHX	0.3326	0.08558 to 0.5797	Yes	**	0.0064
		4E-BP1-4A Tos-less vs. 250nM Torin	0.1449	-0.1021 to 0.3920	No	ns	0.403
		4E-BP1-4A Tos-less vs. CHX	0.412	0.1650 to 0.6591	Yes	***	0.001
		250nM Torin vs. CHX	0.2671	0.02006 to 0.5142	Yes	*	0.0312

[truncated: 12 more sheets: Suppl. Fig. 7, Suppl. Fig. 8, Suppl. Fig. 9 , Suppl. Fig. 11, Suppl. Fig. 12, Suppl. Fig. 13, Suppl. Fig. 14, Suppl. Fig. 15, Suppl. Fig. 16, Suppl. Fig. 17, Suppl. Fig. 18, Suppl. Fig. 19]
